# Supplementary material for: OrtSuite: from genomes to prediction of microbial interactions within targeted ecosystem processes
Source: Life Sci Alliance. 2021 Sep 27;4(12):e202101167. doi: 10.26508/lsa.202101167 (PMC8500227; doi:10.26508/lsa.202101167)
Supplement: Supplementary file 13 [file LSA-2021-01167_TableS13.xls]

## Sheet: Saraivaetal_Supplementarydata_T
Table S13. Potential of species in the Test_genome_set to perform reactions associated with benzoate degradation based on ORAdb using a restrictive search e-value cutoff of 1E-16. Species identifiers: (adv) Acinetobacter defluvii WCHA30, (ath) Arabidopsis thaliana, (aza) Azoarcus sp. KH32C, (azd) Azoarcus sp. DN11, (azi) Azoarcus sp. CIB, (bced) Burkholderia cepacia DDS 7H-2, (bvi) Burkholderia v…
	adv	ath	aza	azd	azi	bced	bvi	cyq	cza	dor	eba	lcm	magx	parb	rrz	shd	sscu	tmz
R00228	1	0	0	1	1	1	1	1	1	1	0	0	0	1	1	0	0	1
R00238	1	1	1	1	1	1	1	1	1	1	1	1	1	1	1	1	1	1
R00750	1	1	1	1	1	1	1	1	1	1	1	0	1	1	1	1	1	1
R00813	1	1	1	1	1	1	1	1	1	1	1	1	1	1	1	1	1	1
R00816	1	0	0	1	0	1	1	1	1	0	0	0	0	1	1	0	1	1
R01422	1	1	1	1	1	1	1	1	1	1	1	1	1	1	1	1	1	1
R01976	1	1	1	1	1	1	1	0	0	1	1	1	1	1	1	1	0	1
R02451	0	0	1	1	1	0	0	0	0	0	1	0	1	0	0	1	0	1
R02488	1	1	1	1	1	1	1	1	1	1	1	1	1	1	1	1	1	1
R02601	1	0	0	1	1	1	1	1	1	1	0	0	0	1	1	0	0	1
R02604	1	1	1	1	1	1	1	1	1	1	1	1	0	1	1	1	0	1
R03026	1	1	1	0	1	0	1	0	0	1	1	1	1	1	1	1	0	0
R03028	1	1	1	1	1	1	1	1	1	1	1	1	1	1	1	1	1	1
R05305	1	1	1	1	1	1	1	1	1	1	1	1	1	1	1	1	1	1
R05579	1	1	1	1	1	1	1	1	1	1	1	1	1	1	1	1	1	1
R05581	0	1	1	1	1	1	1	1	1	1	1	1	1	1	1	1	1	1
R05586	1	1	1	1	1	1	1	1	1	1	1	1	1	1	1	1	1	1
R05594	0	0	1	1	1	0	0	0	0	0	1	0	1	0	0	1	0	1
R05597	0	0	1	1	1	0	0	0	0	0	1	0	1	0	0	1	0	1
R05621	1	0	0	0	0	1	1	1	1	0	0	0	0	1	1	0	0	1
