# Supplementary material for: OrtSuite: from genomes to prediction of microbial interactions within targeted ecosystem processes
Source: Life Sci Alliance. 2021 Sep 27;4(12):e202101167. doi: 10.26508/lsa.202101167 (PMC8500227; doi:10.26508/lsa.202101167)
Supplement: Supplementary file 20 [file LSA-2021-01167_TableS20.xls]

## Sheet: ExcelWriter
Table S20 - Gene-Protein-Reaction (GPR) rules for selected reactions present in aerobic (P3) and anaerobic (P1 and P2) conversion of benzoate to acetyl-CoA pathways.
Pathway Names	Pathway IDs	Module Name	Module	Reaction	Protein	Genes	Definition	Parsed Definition	Parsed Definitions Merged by Module	Parsed Definitions Merged by Module and Reaction
Benzoate degradation|Xylene degradation|Metabolic pathways|Microbial metabolism in diverse environments|Degradation of aromatic compounds	00362|00622|01100|01120|01220	Catechol meta-cleavage, catechol => acetyl-CoA / 4-methylcatechol => propanoyl-CoA	M00569	R00228	1.2.1.10	K18366	K18366 or K04073	[K18366,K04073]	[K18366,K04073]	[K04073,K18366]
Glyoxylate and dicarboxylate metabolism|Metabolic pathways|Microbial metabolism in diverse environments|Carbon metabolism	00630|01100|01120|01200	Ethylmalonyl pathway	M00373	R00238	2.3.1.9	K00626	K00626	[K00626]	[K00626]	[K00626]
Benzoate degradation|Xylene degradation|Metabolic pathways|Microbial metabolism in diverse environments|Degradation of aromatic compounds	00362|00622|01100|01120|01220	Catechol meta-cleavage, catechol => acetyl-CoA / 4-methylcatechol => propanoyl-CoA	M00569	R00750	4.1.3.39	K18365	K18365 or K01666	[K18365,K01666]	[K18365,K01666]	[K01666,K18365]
Benzoate degradation|Xylene degradation|Metabolic pathways|Microbial metabolism in diverse environments|Degradation of aromatic compounds	00362|00622|01100|01120|01220	Benzoate degradation, benzoate => catechol / methylbenzoate => methylcatechol	M00551	R00813	1.3.1.25	K05783	K05783	[K05783]	[K05783]	[K05783]
Benzoate degradation|Xylene degradation|Metabolic pathways|Microbial metabolism in diverse environments|Degradation of aromatic compounds	00362|00622|01100|01120|01220	Catechol meta-cleavage, catechol => acetyl-CoA / 4-methylcatechol => propanoyl-CoA	M00569	R00816	1.13.11.2	K07104	K00446 or K07104	[K00446,K07104]	[K00446,K07104]	[K00446,K07104]
Benzoate degradation|Metabolic pathways|Microbial metabolism in diverse environments|Degradation of aromatic compounds		Benzoate degradation, benzoate => benzoyl-CoA		R01422	6.2.1.25	K04105	K04105 or K04110			[K04105,K04110]
Phenylalanine metabolism|Metabolic pathways|Microbial metabolism in diverse environments	00360|01100|01120	Phenylacetate degradation, phenylaxetate => acetyl-CoA/succinyl-CoA	M00878	R01976	1.1.1.157	K00074	K00074	[K00074]	[K00074]	[K00074]
Benzoate degradation|Metabolic pathways|Microbial metabolism in diverse environments|Degradation of aromatic compounds	00362|01100|01120|01220	Benzoyl-CoA degradation, benzoyl-CoA => 3-hydroxypimeloyl-CoA	M00541	R02451	1.3.7.8	K04112 and K04113 and K04114 and K04115,K04114	K04112 and K04113 and K04114 and K04115 or K19515 and K19516	[[[K04112,K04113,K04114,K04115]],[[K19515,K19516]]]	[[[K04112,K04113,K04114,K04115]],[[K19515,K19516]]]	[[[K04112,K04113,K04114,K04115]],[[K19515,K19516]]]
Lysine degradation|Metabolic pathways	00310|01100	Lysine degradation, lysine => saccharopine => acetoacetyl-CoA	M00032	R02488	1.3.8.6	K00252	K00252	[K00252]	[K00252]	[K00252]
Benzoate degradation|Xylene degradation|Metabolic pathways|Microbial metabolism in diverse environments|Degradation of aromatic compounds	00362|00622|01100|01120|01220	Catechol meta-cleavage, catechol => acetyl-CoA / 4-methylcatechol => propanoyl-CoA	M00545	R02601	4.2.1.80	K02554	K02554	[K02554]	[K02554]	[K02554]
Benzoate degradation|Xylene degradation|Metabolic pathways|Microbial metabolism in diverse environments|Degradation of aromatic compounds	00362|00622|01100|01120|01220	Catechol meta-cleavage, catechol => acetyl-CoA / 4-methylcatechol => propanoyl-CoA	M00569	R02604	3.7.1.9	K10216	K01617 or K10216	[K01617,K10216]	[K01617,K10216]	[K01617,K10216]
Carbon fixation pathways in prokaryotes|Metabolic pathways|Microbial metabolism in diverse environments|Carbon metabolism	00720|01100|01120|01200	Dicarboxylate-hydroxybutyrate cycle	M00374	R03026	4.2.1.17	K15016	K15016	[K15016]	[K15016]	[K15016]
Benzoate degradation|Metabolic pathways|Microbial metabolism in diverse environments|Degradation of aromatic compounds				R03028	7.2.4.5	K01615	K01615 or K20509 or K23351 or K23352			[K01615,K20509,K23351,K23352]
Fatty acid degradation|Metabolic pathways|Fatty acid metabolism	00071|01100|01212	beta-Oxidation	M00087	R05305	1.1.1.35	K01782	K00022 or K07516 or K01825 or K01782 or K07514 or K07515 or K10527	[K00022,K07516,K01825,K01782,K07514,K07515,K10527]	[K00022,K07516,K01825,K01782,K07514,K07515,K10527]	[K00022,K07516,K01825,K01782,K07514,K07515,K10527]
Benzoate degradation|Metabolic pathways|Microbial metabolism in diverse environments|Degradation of aromatic compounds				R05579	1.3.99.32	K16173	K16173			[K16173]
Benzoate degradation|Metabolic pathways|Microbial metabolism in diverse environments|Degradation of aromatic compounds	00362|01100|01120|01220	Benzoyl-CoA degradation, benzoyl-CoA => 3-hydroxypimeloyl-CoA	M00541	R05581	1.1.1.368	K07538	K07538	[K07538]	[K07538]	[K07538]
Fatty acid degradation|Metabolic pathways|Fatty acid metabolism	00071|01100|01212	beta-Oxidation	M00087	R05586	2.3.1.16	K00632	K00632 or K07508 or K07509 or K07513	[K00632,K07508,K07509,K07513]	[K00632,K07508,K07509,K07513]	[K00632,K07508,K07509,K07513]
Benzoate degradation|Metabolic pathways|Microbial metabolism in diverse environments|Degradation of aromatic compounds	00362|01100|01120|01220	Benzoyl-CoA degradation, benzoyl-CoA => 3-hydroxypimeloyl-CoA	M00541	R05594	3.7.1.21	K07539	K07539	[K07539]	[K07539]	[K07539]
Benzoate degradation|Metabolic pathways|Microbial metabolism in diverse environments|Degradation of aromatic compounds	00362|01100|01120|01220	Benzoyl-CoA degradation, benzoyl-CoA => 3-hydroxypimeloyl-CoA	M00541	R05597	4.2.1.100	K07537	K07537	[K07537]	[K07537]	[K07537]
Benzoate degradation|Xylene degradation|Metabolic pathways|Microbial metabolism in diverse environments|Degradation of aromatic compounds	00362|00622|01100|01120|01220	Benzoate degradation, benzoate => catechol / methylbenzoate => methylcatechol	M00551	R05621	1.14.12.10	K05550	K05549 and K05550 and K05784	[[K05549,K05550,K05784]]	[[K05549,K05550,K05784]]	[[K05549,K05550,K05784]]
