# Supplementary material for: OrtSuite: from genomes to prediction of microbial interactions within targeted ecosystem processes
Source: Life Sci Alliance. 2021 Sep 27;4(12):e202101167. doi: 10.26508/lsa.202101167 (PMC8500227; doi:10.26508/lsa.202101167)
Supplement: Supplementary file 22 [file LSA-2021-01167_TableS22.xls]

## Sheet: Saraivaetal_Supplementarydata_T
Table S22 - All predicted species interactions using the Fetzer_genome_set. Species identifiers: (A) Bacillus subtilis ATCC, (B) Paenibacillus polymyxa ATCC 842, (C) Brevibacillus brevis ATCC 8246, (D) Comamonas testosterone ATCC 11996, (E) Cupriavidus necator JMP 134, (F) Pseudomonas putida ATCC 17514, (G) Pseudomonas fluorescens DSM 6290, (H) Variovorax paradoxus ATCC 17713, (I) Rhodococcus sp.…
species	number_of_species
G, C	2
H, C	2
J, C	2
G, D	2
H, D	2
J, D	2
G, A	2
G, B	2
G, H	2
H, G	2
J, A	2
J, B	2
H, J	2
J, H	2
G, A, C	3
H, A, C	3
J, A, C	3
G, C, A	3
H, C, A	3
J, C, A	3
G, B, C	3
H, B, C	3
J, B, C	3
G, C, B	3
H, C, B	3
J, C, B	3
G, D, C	3
H, D, C	3
J, D, C	3
H, G, C	3
J, G, C	3
G, H, C	3
J, H, C	3
G, J, C	3
H, J, C	3
G, C, D	3
H, C, D	3
J, C, D	3
G, C, H	3
J, C, H	3
H, C, G	3
J, C, G	3
G, C, J	3
H, C, J	3
G, A, D	3
H, A, D	3
J, A, D	3
G, D, A	3
H, D, A	3
J, D, A	3
G, B, D	3
H, B, D	3
J, B, D	3
G, D, B	3
H, D, B	3
J, D, B	3
H, G, D	3
J, G, D	3
G, H, D	3
J, H, D	3
G, J, D	3
H, J, D	3
G, D, H	3
J, D, H	3
H, D, G	3
J, D, G	3
G, D, J	3
H, D, J	3
H, A, G	3
J, A, G	3
G, B, A	3
H, G, A	3
J, G, A	3
G, H, A	3
G, J, A	3
G, A, B	3
G, A, H	3
G, A, J	3
H, B, G	3
J, B, G	3
H, G, B	3
J, G, B	3
G, H, B	3
G, J, B	3
G, B, H	3
G, B, J	3
J, G, H	3
J, H, G	3
G, J, H	3
H, J, G	3
G, H, J	3
H, G, J	3
H, A, J	3
J, B, A	3
J, H, A	3
H, J, A	3
J, A, B	3
J, A, H	3
H, B, J	3
J, H, B	3
H, J, B	3
J, B, H	3
G, B, A, C	4
H, B, A, C	4
J, B, A, C	4
G, D, A, C	4
H, D, A, C	4
J, D, A, C	4
H, G, A, C	4
J, G, A, C	4
G, H, A, C	4
J, H, A, C	4
G, J, A, C	4
H, J, A, C	4
G, A, B, C	4
H, A, B, C	4
J, A, B, C	4
G, C, B, A	4
H, C, B, A	4
J, C, B, A	4
G, B, C, A	4
H, B, C, A	4
J, B, C, A	4
G, D, C, A	4
H, D, C, A	4
J, D, C, A	4
H, G, C, A	4
J, G, C, A	4
G, H, C, A	4
J, H, C, A	4
G, J, C, A	4
H, J, C, A	4
G, A, D, C	4
H, A, D, C	4
J, A, D, C	4
G, C, D, A	4
H, C, D, A	4
J, C, D, A	4
G, A, H, C	4
J, A, H, C	4
G, C, H, A	4
J, C, H, A	4
G, C, A, B	4
H, C, A, B	4
J, C, A, B	4
G, A, C, B	4
H, A, C, B	4
J, A, C, B	4
G, C, A, D	4
H, C, A, D	4
J, C, A, D	4
G, A, C, D	4
H, A, C, D	4
J, A, C, D	4
H, A, G, C	4
J, A, G, C	4
H, C, A, G	4
J, C, A, G	4
H, A, C, G	4
J, A, C, G	4
H, C, G, A	4
J, C, G, A	4
G, C, A, H	4
J, C, A, H	4
G, A, C, H	4
J, A, C, H	4
G, A, J, C	4
H, A, J, C	4
G, C, A, J	4
H, C, A, J	4
G, A, C, J	4
H, A, C, J	4
G, C, J, A	4
H, C, J, A	4
G, D, B, C	4
H, D, B, C	4
J, D, B, C	4
H, G, B, C	4
J, G, B, C	4
G, H, B, C	4
J, H, B, C	4
G, J, B, C	4
H, J, B, C	4
G, D, C, B	4
H, D, C, B	4
J, D, C, B	4
H, G, C, B	4
J, G, C, B	4
G, H, C, B	4
J, H, C, B	4
G, J, C, B	4
H, J, C, B	4
G, B, D, C	4
H, B, D, C	4
J, B, D, C	4
G, C, D, B	4
H, C, D, B	4
J, C, D, B	4
G, B, H, C	4
J, B, H, C	4
G, C, H, B	4
J, C, H, B	4
G, C, B, D	4
H, C, B, D	4
J, C, B, D	4
G, B, C, D	4
H, B, C, D	4
J, B, C, D	4
H, B, G, C	4
J, B, G, C	4
H, C, B, G	4
J, C, B, G	4
H, B, C, G	4
J, B, C, G	4
H, C, G, B	4
J, C, G, B	4
G, C, B, H	4
J, C, B, H	4
G, B, C, H	4
J, B, C, H	4
G, B, J, C	4
H, B, J, C	4
G, C, B, J	4
H, C, B, J	4
G, B, C, J	4
H, B, C, J	4
G, C, J, B	4
H, C, J, B	4
H, G, D, C	4
J, G, D, C	4
G, H, D, C	4
J, H, D, C	4
G, J, D, C	4
H, J, D, C	4
G, D, H, C	4
J, D, H, C	4
J, G, H, C	4
G, J, H, C	4
H, G, C, D	4
J, G, C, D	4
G, H, C, D	4
J, H, C, D	4
G, J, C, D	4
H, J, C, D	4
G, C, H, D	4
J, C, H, D	4
H, D, C, G	4
J, D, C, G	4
J, H, C, G	4
H, J, C, G	4
H, C, D, G	4
J, C, D, G	4
H, D, G, C	4
J, D, G, C	4
J, C, H, G	4
J, H, G, C	4
H, J, G, C	4
G, D, C, H	4
J, D, C, H	4
J, G, C, H	4
G, J, C, H	4
G, C, D, H	4
J, C, D, H	4
G, D, C, J	4
H, D, C, J	4
H, G, C, J	4
G, H, C, J	4
G, C, D, J	4
H, C, D, J	4
G, D, J, C	4
H, D, J, C	4
G, C, H, J	4
G, H, J, C	4
H, G, J, C	4
H, C, G, D	4
J, C, G, D	4
G, C, J, D	4
H, C, J, D	4
H, C, J, G	4
J, C, G, H	4
G, C, J, H	4
H, C, G, J	4
G, B, A, D	4
H, B, A, D	4
J, B, A, D	4
H, G, A, D	4
J, G, A, D	4
G, H, A, D	4
J, H, A, D	4
G, J, A, D	4
H, J, A, D	4
G, A, B, D	4
H, A, B, D	4
J, A, B, D	4
G, D, B, A	4
H, D, B, A	4
J, D, B, A	4
G, B, D, A	4
H, B, D, A	4
J, B, D, A	4
H, G, D, A	4
J, G, D, A	4
G, H, D, A	4
J, H, D, A	4
G, J, D, A	4
H, J, D, A	4
G, A, H, D	4
J, A, H, D	4
G, D, H, A	4
J, D, H, A	4
G, D, A, B	4
H, D, A, B	4
J, D, A, B	4
G, A, D, B	4
H, A, D, B	4
J, A, D, B	4
H, A, G, D	4
J, A, G, D	4
H, D, A, G	4
J, D, A, G	4
H, A, D, G	4
J, A, D, G	4
H, D, G, A	4
J, D, G, A	4
G, D, A, H	4
J, D, A, H	4
G, A, D, H	4
J, A, D, H	4
G, A, J, D	4
H, A, J, D	4
G, D, A, J	4
H, D, A, J	4
G, A, D, J	4
H, A, D, J	4
G, D, J, A	4
H, D, J, A	4
H, G, B, D	4
J, G, B, D	4
G, H, B, D	4
J, H, B, D	4
G, J, B, D	4
H, J, B, D	4
H, G, D, B	4
J, G, D, B	4
G, H, D, B	4
J, H, D, B	4
G, J, D, B	4
H, J, D, B	4
G, B, H, D	4
J, B, H, D	4
G, D, H, B	4
J, D, H, B	4
H, B, G, D	4
J, B, G, D	4
H, D, B, G	4
J, D, B, G	4
H, B, D, G	4
J, B, D, G	4
H, D, G, B	4
J, D, G, B	4
G, D, B, H	4
J, D, B, H	4
G, B, D, H	4
J, B, D, H	4
G, B, J, D	4
H, B, J, D	4
G, D, B, J	4
H, D, B, J	4
G, B, D, J	4
H, B, D, J	4
G, D, J, B	4
H, D, J, B	4
J, G, H, D	4
G, J, H, D	4
J, H, D, G	4
H, J, D, G	4
J, D, H, G	4
J, H, G, D	4
H, J, G, D	4
J, G, D, H	4
G, J, D, H	4
H, G, D, J	4
G, H, D, J	4
G, D, H, J	4
G, H, J, D	4
H, G, J, D	4
H, D, J, G	4
J, D, G, H	4
G, D, J, H	4
H, D, G, J	4
H, B, A, G	4
J, B, A, G	4
J, H, A, G	4
H, J, A, G	4
H, A, B, G	4
J, A, B, G	4
H, G, B, A	4
J, G, B, A	4
G, H, B, A	4
G, J, B, A	4
J, A, H, G	4
G, B, H, A	4
J, G, H, A	4
G, J, H, A	4
H, G, A, B	4
J, G, A, B	4
G, H, A, B	4
G, J, A, B	4
G, A, H, B	4
H, B, G, A	4
J, B, G, A	4
J, H, G, A	4
H, J, G, A	4
G, B, A, H	4
J, G, A, H	4
G, J, A, H	4
G, A, B, H	4
H, A, J, G	4
G, B, A, J	4
H, G, A, J	4
G, H, A, J	4
G, A, B, J	4
G, B, J, A	4
G, A, H, J	4
G, H, J, A	4
H, G, J, A	4
J, H, B, G	4
H, J, B, G	4
J, B, H, G	4
J, G, H, B	4
G, J, H, B	4
H, A, G, B	4
J, A, G, B	4
J, H, G, B	4
H, J, G, B	4
J, G, B, H	4
G, J, B, H	4
G, A, J, B	4
H, B, J, G	4
H, G, B, J	4
G, H, B, J	4
G, B, H, J	4
G, H, J, B	4
H, G, J, B	4
J, A, G, H	4
J, B, G, H	4
G, A, J, H	4
G, B, J, H	4
H, A, G, J	4
H, B, G, J	4
H, B, A, J	4
H, A, B, J	4
J, H, B, A	4
H, J, B, A	4
J, B, H, A	4
J, H, A, B	4
H, J, A, B	4
J, A, H, B	4
J, B, A, H	4
J, A, B, H	4
H, B, J, A	4
H, A, J, B	4
G, D, B, A, C	5
H, D, B, A, C	5
J, D, B, A, C	5
H, G, B, A, C	5
J, G, B, A, C	5
G, H, B, A, C	5
J, H, B, A, C	5
G, J, B, A, C	5
H, J, B, A, C	5
G, B, D, A, C	5
H, B, D, A, C	5
J, B, D, A, C	5
H, G, D, A, C	5
J, G, D, A, C	5
G, H, D, A, C	5
J, H, D, A, C	5
G, J, D, A, C	5
H, J, D, A, C	5
G, B, H, A, C	5
J, B, H, A, C	5
G, D, H, A, C	5
J, D, H, A, C	5
J, G, H, A, C	5
G, J, H, A, C	5
G, D, A, B, C	5
H, D, A, B, C	5
J, D, A, B, C	5
H, G, A, B, C	5
J, G, A, B, C	5
G, H, A, B, C	5
J, H, A, B, C	5
G, J, A, B, C	5
H, J, A, B, C	5
G, D, C, B, A	5
H, D, C, B, A	5
J, D, C, B, A	5
H, G, C, B, A	5
J, G, C, B, A	5
G, H, C, B, A	5
J, H, C, B, A	5
G, J, C, B, A	5
H, J, C, B, A	5
G, A, D, B, C	5
H, A, D, B, C	5
J, A, D, B, C	5
G, C, D, B, A	5
H, C, D, B, A	5
J, C, D, B, A	5
G, A, H, B, C	5
J, A, H, B, C	5
G, C, H, B, A	5
J, C, H, B, A	5
G, D, B, C, A	5
H, D, B, C, A	5
J, D, B, C, A	5
H, G, B, C, A	5
J, G, B, C, A	5
G, H, B, C, A	5
J, H, B, C, A	5
G, J, B, C, A	5
H, J, B, C, A	5
G, B, D, C, A	5
H, B, D, C, A	5
J, B, D, C, A	5
H, G, D, C, A	5
J, G, D, C, A	5
G, H, D, C, A	5
J, H, D, C, A	5
G, J, D, C, A	5
H, J, D, C, A	5
G, B, H, C, A	5
J, B, H, C, A	5
G, D, H, C, A	5
J, D, H, C, A	5
J, G, H, C, A	5
G, J, H, C, A	5
G, B, A, D, C	5
H, B, A, D, C	5
J, B, A, D, C	5
H, G, A, D, C	5
J, G, A, D, C	5
G, H, A, D, C	5
J, H, A, D, C	5
G, J, A, D, C	5
H, J, A, D, C	5
G, A, B, D, C	5
H, A, B, D, C	5
J, A, B, D, C	5
G, C, B, D, A	5
H, C, B, D, A	5
J, C, B, D, A	5
G, B, C, D, A	5
H, B, C, D, A	5
J, B, C, D, A	5
H, G, C, D, A	5
J, G, C, D, A	5
G, H, C, D, A	5
J, H, C, D, A	5
G, J, C, D, A	5
H, J, C, D, A	5
G, A, H, D, C	5
J, A, H, D, C	5
G, C, H, D, A	5
J, C, H, D, A	5
H, B, A, G, C	5
J, B, A, G, C	5
H, D, A, G, C	5
J, D, A, G, C	5
J, H, A, G, C	5
H, J, A, G, C	5
H, A, B, G, C	5
J, A, B, G, C	5
H, B, G, A, C	5
J, B, G, A, C	5
H, C, B, G, A	5
J, C, B, G, A	5
H, B, C, G, A	5
J, B, C, G, A	5
H, D, C, G, A	5
J, D, C, G, A	5
J, H, C, G, A	5
H, J, C, G, A	5
H, A, D, G, C	5
J, A, D, G, C	5
H, C, D, G, A	5
J, C, D, G, A	5
H, D, G, A, C	5
J, D, G, A, C	5
J, A, H, G, C	5
J, C, H, G, A	5
J, H, G, A, C	5
H, J, G, A, C	5
G, B, A, H, C	5
J, B, A, H, C	5
G, D, A, H, C	5
J, D, A, H, C	5
J, G, A, H, C	5
G, J, A, H, C	5
G, A, B, H, C	5
J, A, B, H, C	5
G, C, B, H, A	5
J, C, B, H, A	5
G, B, C, H, A	5
J, B, C, H, A	5
G, D, C, H, A	5
J, D, C, H, A	5
J, G, C, H, A	5
G, J, C, H, A	5
G, A, D, H, C	5
J, A, D, H, C	5
G, C, D, H, A	5
J, C, D, H, A	5
G, B, A, J, C	5
H, B, A, J, C	5
G, D, A, J, C	5
H, D, A, J, C	5
H, G, A, J, C	5
G, H, A, J, C	5
G, A, B, J, C	5
H, A, B, J, C	5
G, B, J, A, C	5
H, B, J, A, C	5
G, C, B, J, A	5
H, C, B, J, A	5
G, B, C, J, A	5
H, B, C, J, A	5
G, D, C, J, A	5
H, D, C, J, A	5
H, G, C, J, A	5
G, H, C, J, A	5
G, A, D, J, C	5
H, A, D, J, C	5
G, C, D, J, A	5
H, C, D, J, A	5
G, D, J, A, C	5
H, D, J, A, C	5
G, A, H, J, C	5
G, C, H, J, A	5
G, H, J, A, C	5
H, G, J, A, C	5
G, D, C, A, B	5
H, D, C, A, B	5
J, D, C, A, B	5
H, G, C, A, B	5
J, G, C, A, B	5
G, H, C, A, B	5
J, H, C, A, B	5
G, J, C, A, B	5
H, J, C, A, B	5
G, C, D, A, B	5
H, C, D, A, B	5
J, C, D, A, B	5
G, C, H, A, B	5
J, C, H, A, B	5
H, G, D, B, C	5
J, G, D, B, C	5
G, H, D, B, C	5
J, H, D, B, C	5
G, J, D, B, C	5
H, J, D, B, C	5
G, D, H, B, C	5
J, D, H, B, C	5
J, G, H, B, C	5
G, J, H, B, C	5
G, D, A, C, B	5
H, D, A, C, B	5
J, D, A, C, B	5
H, G, A, C, B	5
J, G, A, C, B	5
G, H, A, C, B	5
J, H, A, C, B	5
G, J, A, C, B	5
H, J, A, C, B	5
G, A, D, C, B	5
H, A, D, C, B	5
J, A, D, C, B	5
H, G, D, C, B	5
J, G, D, C, B	5
G, H, D, C, B	5
J, H, D, C, B	5
G, J, D, C, B	5
H, J, D, C, B	5
G, A, H, C, B	5
J, A, H, C, B	5
G, D, H, C, B	5
J, D, H, C, B	5
J, G, H, C, B	5
G, J, H, C, B	5
G, C, A, D, B	5
H, C, A, D, B	5
J, C, A, D, B	5
H, G, B, D, C	5
J, G, B, D, C	5
G, H, B, D, C	5
J, H, B, D, C	5
G, J, B, D, C	5
H, J, B, D, C	5
G, A, C, D, B	5
H, A, C, D, B	5
J, A, C, D, B	5
H, G, C, D, B	5
J, G, C, D, B	5
G, H, C, D, B	5
J, H, C, D, B	5
G, J, C, D, B	5
H, J, C, D, B	5
G, B, H, D, C	5
J, B, H, D, C	5
G, C, H, D, B	5
J, C, H, D, B	5
H, A, G, B, C	5
J, A, G, B, C	5
H, C, A, G, B	5
J, C, A, G, B	5
H, D, B, G, C	5
J, D, B, G, C	5
J, H, B, G, C	5
H, J, B, G, C	5
H, A, C, G, B	5
J, A, C, G, B	5
H, D, C, G, B	5
J, D, C, G, B	5
J, H, C, G, B	5
H, J, C, G, B	5
H, B, D, G, C	5
J, B, D, G, C	5
H, C, D, G, B	5
J, C, D, G, B	5
H, D, G, B, C	5
J, D, G, B, C	5
J, B, H, G, C	5
J, C, H, G, B	5
J, H, G, B, C	5
H, J, G, B, C	5
G, C, A, H, B	5
J, C, A, H, B	5
G, D, B, H, C	5
J, D, B, H, C	5
J, G, B, H, C	5
G, J, B, H, C	5
G, A, C, H, B	5
J, A, C, H, B	5
G, D, C, H, B	5
J, D, C, H, B	5
J, G, C, H, B	5
G, J, C, H, B	5
G, B, D, H, C	5
J, B, D, H, C	5
G, C, D, H, B	5
J, C, D, H, B	5
G, A, J, B, C	5
H, A, J, B, C	5
G, C, A, J, B	5
H, C, A, J, B	5
G, D, B, J, C	5
H, D, B, J, C	5
H, G, B, J, C	5
G, H, B, J, C	5
G, A, C, J, B	5
H, A, C, J, B	5
G, D, C, J, B	5
H, D, C, J, B	5
H, G, C, J, B	5
G, H, C, J, B	5
G, B, D, J, C	5
H, B, D, J, C	5
G, C, D, J, B	5
H, C, D, J, B	5
G, D, J, B, C	5
H, D, J, B, C	5
G, B, H, J, C	5
G, C, H, J, B	5
G, H, J, B, C	5
H, G, J, B, C	5
J, G, H, D, C	5
G, J, H, D, C	5
J, H, D, G, C	5
H, J, D, G, C	5
J, D, H, G, C	5
J, G, D, H, C	5
G, J, D, H, C	5
H, G, D, J, C	5
G, H, D, J, C	5
G, D, H, J, C	5
G, C, B, A, D	5
H, C, B, A, D	5
J, C, B, A, D	5
G, B, C, A, D	5
H, B, C, A, D	5
J, B, C, A, D	5
H, G, C, A, D	5
J, G, C, A, D	5
G, H, C, A, D	5
J, H, C, A, D	5
G, J, C, A, D	5
H, J, C, A, D	5
G, C, H, A, D	5
J, C, H, A, D	5
G, C, A, B, D	5
H, C, A, B, D	5
J, C, A, B, D	5
G, A, C, B, D	5
H, A, C, B, D	5
J, A, C, B, D	5
H, G, C, B, D	5
J, G, C, B, D	5
G, H, C, B, D	5
J, H, C, B, D	5
G, J, C, B, D	5
H, J, C, B, D	5
G, C, H, B, D	5
J, C, H, B, D	5
G, B, A, C, D	5
H, B, A, C, D	5
J, B, A, C, D	5
H, G, A, C, D	5
J, G, A, C, D	5
G, H, A, C, D	5
J, H, A, C, D	5
G, J, A, C, D	5
H, J, A, C, D	5
G, A, B, C, D	5
H, A, B, C, D	5
J, A, B, C, D	5
H, G, B, C, D	5
J, G, B, C, D	5
G, H, B, C, D	5
J, H, B, C, D	5
G, J, B, C, D	5
H, J, B, C, D	5
G, A, H, C, D	5
J, A, H, C, D	5
G, B, H, C, D	5
J, B, H, C, D	5
J, G, H, C, D	5
G, J, H, C, D	5
H, A, G, D, C	5
J, A, G, D, C	5
H, C, A, G, D	5
J, C, A, G, D	5
H, B, G, D, C	5
J, B, G, D, C	5
H, C, B, G, D	5
J, C, B, G, D	5
H, A, C, G, D	5
J, A, C, G, D	5
H, B, C, G, D	5
J, B, C, G, D	5
J, H, C, G, D	5
H, J, C, G, D	5
J, C, H, G, D	5
J, H, G, D, C	5
H, J, G, D, C	5
G, C, A, H, D	5
J, C, A, H, D	5
G, C, B, H, D	5
J, C, B, H, D	5
G, A, C, H, D	5
J, A, C, H, D	5
G, B, C, H, D	5
J, B, C, H, D	5
J, G, C, H, D	5
G, J, C, H, D	5
G, A, J, D, C	5
H, A, J, D, C	5
G, C, A, J, D	5
H, C, A, J, D	5
G, B, J, D, C	5
H, B, J, D, C	5
G, C, B, J, D	5
H, C, B, J, D	5
G, A, C, J, D	5
H, A, C, J, D	5
G, B, C, J, D	5
H, B, C, J, D	5
H, G, C, J, D	5
G, H, C, J, D	5
G, C, H, J, D	5
G, H, J, D, C	5
H, G, J, D, C	5
H, C, B, A, G	5
J, C, B, A, G	5
H, B, C, A, G	5
J, B, C, A, G	5
H, D, C, A, G	5
J, D, C, A, G	5
J, H, C, A, G	5
H, J, C, A, G	5
H, C, D, A, G	5
J, C, D, A, G	5
J, C, H, A, G	5
H, C, A, B, G	5
J, C, A, B, G	5
H, A, C, B, G	5
J, A, C, B, G	5
H, D, C, B, G	5
J, D, C, B, G	5
J, H, C, B, G	5
H, J, C, B, G	5
H, C, D, B, G	5
J, C, D, B, G	5
J, C, H, B, G	5
H, B, A, C, G	5
J, B, A, C, G	5
H, D, A, C, G	5
J, D, A, C, G	5
J, H, A, C, G	5
H, J, A, C, G	5
H, A, B, C, G	5
J, A, B, C, G	5
H, D, B, C, G	5
J, D, B, C, G	5
J, H, B, C, G	5
H, J, B, C, G	5
H, A, D, C, G	5
J, A, D, C, G	5
H, B, D, C, G	5
J, B, D, C, G	5
J, H, D, C, G	5
H, J, D, C, G	5
J, A, H, C, G	5
J, B, H, C, G	5
J, D, H, C, G	5
H, C, A, D, G	5
J, C, A, D, G	5
H, C, B, D, G	5
J, C, B, D, G	5
H, A, C, D, G	5
J, A, C, D, G	5
H, B, C, D, G	5
J, B, C, D, G	5
J, H, C, D, G	5
H, J, C, D, G	5
J, C, H, D, G	5
J, C, A, H, G	5
J, C, B, H, G	5
J, A, C, H, G	5
J, B, C, H, G	5
J, D, C, H, G	5
J, C, D, H, G	5
H, A, J, G, C	5
H, C, A, J, G	5
H, B, J, G, C	5
H, C, B, J, G	5
H, A, C, J, G	5
H, B, C, J, G	5
H, D, C, J, G	5
H, C, D, J, G	5
H, D, J, G, C	5
G, C, B, A, H	5
J, C, B, A, H	5
G, B, C, A, H	5
J, B, C, A, H	5
G, D, C, A, H	5
J, D, C, A, H	5
J, G, C, A, H	5
G, J, C, A, H	5
G, C, D, A, H	5
J, C, D, A, H	5
G, C, A, B, H	5
J, C, A, B, H	5
G, A, C, B, H	5
J, A, C, B, H	5
G, D, C, B, H	5
J, D, C, B, H	5
J, G, C, B, H	5
G, J, C, B, H	5
G, C, D, B, H	5
J, C, D, B, H	5
G, B, A, C, H	5
J, B, A, C, H	5
G, D, A, C, H	5
J, D, A, C, H	5
J, G, A, C, H	5
G, J, A, C, H	5
G, A, B, C, H	5
J, A, B, C, H	5
G, D, B, C, H	5
J, D, B, C, H	5
J, G, B, C, H	5
G, J, B, C, H	5
G, A, D, C, H	5
J, A, D, C, H	5
G, B, D, C, H	5
J, B, D, C, H	5
J, G, D, C, H	5
G, J, D, C, H	5
G, C, A, D, H	5
J, C, A, D, H	5
G, C, B, D, H	5
J, C, B, D, H	5
G, A, C, D, H	5
J, A, C, D, H	5
G, B, C, D, H	5
J, B, C, D, H	5
J, G, C, D, H	5
G, J, C, D, H	5
J, A, G, H, C	5
J, C, A, G, H	5
J, B, G, H, C	5
J, C, B, G, H	5
J, A, C, G, H	5
J, B, C, G, H	5
J, D, C, G, H	5
J, C, D, G, H	5
J, D, G, H, C	5
G, A, J, H, C	5
G, C, A, J, H	5
G, B, J, H, C	5
G, C, B, J, H	5
G, A, C, J, H	5
G, B, C, J, H	5
G, D, C, J, H	5
G, C, D, J, H	5
G, D, J, H, C	5
G, C, B, A, J	5
H, C, B, A, J	5
G, B, C, A, J	5
H, B, C, A, J	5
G, D, C, A, J	5
H, D, C, A, J	5
H, G, C, A, J	5
G, H, C, A, J	5
G, C, D, A, J	5
H, C, D, A, J	5
G, C, H, A, J	5
G, C, A, B, J	5
H, C, A, B, J	5
G, A, C, B, J	5
H, A, C, B, J	5
G, D, C, B, J	5
H, D, C, B, J	5
H, G, C, B, J	5
G, H, C, B, J	5
G, C, D, B, J	5
H, C, D, B, J	5
G, C, H, B, J	5
G, B, A, C, J	5
H, B, A, C, J	5
G, D, A, C, J	5
H, D, A, C, J	5
H, G, A, C, J	5
G, H, A, C, J	5
G, A, B, C, J	5
H, A, B, C, J	5
G, D, B, C, J	5
H, D, B, C, J	5
H, G, B, C, J	5
G, H, B, C, J	5
G, A, D, C, J	5
H, A, D, C, J	5
G, B, D, C, J	5
H, B, D, C, J	5
H, G, D, C, J	5
G, H, D, C, J	5
G, A, H, C, J	5
G, B, H, C, J	5
G, D, H, C, J	5
G, C, A, D, J	5
H, C, A, D, J	5
G, C, B, D, J	5
H, C, B, D, J	5
G, A, C, D, J	5
H, A, C, D, J	5
G, B, C, D, J	5
H, B, C, D, J	5
H, G, C, D, J	5
G, H, C, D, J	5
G, C, H, D, J	5
H, A, G, J, C	5
H, C, A, G, J	5
H, B, G, J, C	5
H, C, B, G, J	5
H, A, C, G, J	5
H, B, C, G, J	5
H, D, C, G, J	5
H, C, D, G, J	5
H, D, G, J, C	5
G, C, A, H, J	5
G, C, B, H, J	5
G, A, C, H, J	5
G, B, C, H, J	5
G, D, C, H, J	5
G, C, D, H, J	5
H, G, B, A, D	5
J, G, B, A, D	5
G, H, B, A, D	5
J, H, B, A, D	5
G, J, B, A, D	5
H, J, B, A, D	5
G, B, H, A, D	5
J, B, H, A, D	5
J, G, H, A, D	5
G, J, H, A, D	5
H, G, A, B, D	5
J, G, A, B, D	5
G, H, A, B, D	5
J, H, A, B, D	5
G, J, A, B, D	5
H, J, A, B, D	5
H, G, D, B, A	5
J, G, D, B, A	5
G, H, D, B, A	5
J, H, D, B, A	5
G, J, D, B, A	5
H, J, D, B, A	5
G, A, H, B, D	5
J, A, H, B, D	5
G, D, H, B, A	5
J, D, H, B, A	5
H, G, B, D, A	5
J, G, B, D, A	5
G, H, B, D, A	5
J, H, B, D, A	5
G, J, B, D, A	5
H, J, B, D, A	5
G, B, H, D, A	5
J, B, H, D, A	5
J, G, H, D, A	5
G, J, H, D, A	5
H, B, A, G, D	5
J, B, A, G, D	5
J, H, A, G, D	5
H, J, A, G, D	5
H, A, B, G, D	5
J, A, B, G, D	5
H, B, G, A, D	5
J, B, G, A, D	5
H, D, B, G, A	5
J, D, B, G, A	5
H, C, G, A, D	5
J, C, G, A, D	5
H, B, D, G, A	5
J, B, D, G, A	5
J, H, D, G, A	5
H, J, D, G, A	5
J, A, H, G, D	5
J, D, H, G, A	5
J, H, G, A, D	5
H, J, G, A, D	5
G, B, A, H, D	5
J, B, A, H, D	5
J, G, A, H, D	5
G, J, A, H, D	5
G, A, B, H, D	5
J, A, B, H, D	5
G, D, B, H, A	5
J, D, B, H, A	5
G, B, D, H, A	5
J, B, D, H, A	5
J, G, D, H, A	5
G, J, D, H, A	5
G, B, A, J, D	5
H, B, A, J, D	5
H, G, A, J, D	5
G, H, A, J, D	5
G, A, B, J, D	5
H, A, B, J, D	5
G, B, J, A, D	5
H, B, J, A, D	5
G, D, B, J, A	5
H, D, B, J, A	5
G, C, J, A, D	5
H, C, J, A, D	5
G, B, D, J, A	5
H, B, D, J, A	5
H, G, D, J, A	5
G, H, D, J, A	5
G, A, H, J, D	5
G, D, H, J, A	5
G, H, J, A, D	5
H, G, J, A, D	5
H, G, D, A, B	5
J, G, D, A, B	5
G, H, D, A, B	5
J, H, D, A, B	5
G, J, D, A, B	5
H, J, D, A, B	5
G, D, H, A, B	5
J, D, H, A, B	5
J, G, H, B, D	5
G, J, H, B, D	5
H, G, A, D, B	5
J, G, A, D, B	5
G, H, A, D, B	5
J, H, A, D, B	5
G, J, A, D, B	5
H, J, A, D, B	5
G, A, H, D, B	5
J, A, H, D, B	5
J, G, H, D, B	5
G, J, H, D, B	5
H, A, G, B, D	5
J, A, G, B, D	5
H, D, A, G, B	5
J, D, A, G, B	5
J, H, B, G, D	5
H, J, B, G, D	5
H, C, G, B, D	5
J, C, G, B, D	5
H, A, D, G, B	5
J, A, D, G, B	5
J, H, D, G, B	5
H, J, D, G, B	5
J, B, H, G, D	5
J, D, H, G, B	5
J, H, G, B, D	5
H, J, G, B, D	5
G, D, A, H, B	5
J, D, A, H, B	5
J, G, B, H, D	5
G, J, B, H, D	5
G, A, D, H, B	5
J, A, D, H, B	5
J, G, D, H, B	5
G, J, D, H, B	5
G, A, J, B, D	5
H, A, J, B, D	5
G, D, A, J, B	5
H, D, A, J, B	5
H, G, B, J, D	5
G, H, B, J, D	5
G, C, J, B, D	5
H, C, J, B, D	5
G, A, D, J, B	5
H, A, D, J, B	5
H, G, D, J, B	5
G, H, D, J, B	5
G, B, H, J, D	5
G, D, H, J, B	5
G, H, J, B, D	5
H, G, J, B, D	5
H, A, G, C, D	5
J, A, G, C, D	5
H, B, G, C, D	5
J, B, G, C, D	5
J, H, G, C, D	5
H, J, G, C, D	5
G, A, J, C, D	5
H, A, J, C, D	5
G, B, J, C, D	5
H, B, J, C, D	5
G, H, J, C, D	5
H, G, J, C, D	5
H, D, B, A, G	5
J, D, B, A, G	5
H, B, D, A, G	5
J, B, D, A, G	5
J, H, D, A, G	5
H, J, D, A, G	5
J, D, H, A, G	5
H, D, A, B, G	5
J, D, A, B, G	5
H, A, D, B, G	5
J, A, D, B, G	5
J, H, D, B, G	5
H, J, D, B, G	5
J, D, H, B, G	5
H, B, A, D, G	5
J, B, A, D, G	5
J, H, A, D, G	5
H, J, A, D, G	5
H, A, B, D, G	5
J, A, B, D, G	5
J, H, B, D, G	5
H, J, B, D, G	5
J, A, H, D, G	5
J, B, H, D, G	5
J, D, A, H, G	5
J, D, B, H, G	5
J, A, D, H, G	5
J, B, D, H, G	5
H, A, J, G, D	5
H, D, A, J, G	5
H, B, J, G, D	5
H, D, B, J, G	5
H, C, J, G, D	5
H, A, D, J, G	5
H, B, D, J, G	5
G, D, B, A, H	5
J, D, B, A, H	5
G, B, D, A, H	5
J, B, D, A, H	5
J, G, D, A, H	5
G, J, D, A, H	5
G, D, A, B, H	5
J, D, A, B, H	5
G, A, D, B, H	5
J, A, D, B, H	5
J, G, D, B, H	5
G, J, D, B, H	5
G, B, A, D, H	5
J, B, A, D, H	5
J, G, A, D, H	5
G, J, A, D, H	5
G, A, B, D, H	5
J, A, B, D, H	5
J, G, B, D, H	5
G, J, B, D, H	5
J, A, G, H, D	5
J, D, A, G, H	5
J, B, G, H, D	5
J, D, B, G, H	5
J, C, G, H, D	5
J, A, D, G, H	5
J, B, D, G, H	5
G, A, J, H, D	5
G, D, A, J, H	5
G, B, J, H, D	5
G, D, B, J, H	5
G, C, J, H, D	5
G, A, D, J, H	5
G, B, D, J, H	5
G, D, B, A, J	5
H, D, B, A, J	5
G, B, D, A, J	5
H, B, D, A, J	5
H, G, D, A, J	5
G, H, D, A, J	5
G, D, H, A, J	5
G, D, A, B, J	5
H, D, A, B, J	5
G, A, D, B, J	5
H, A, D, B, J	5
H, G, D, B, J	5
G, H, D, B, J	5
G, D, H, B, J	5
G, B, A, D, J	5
H, B, A, D, J	5
H, G, A, D, J	5
G, H, A, D, J	5
G, A, B, D, J	5
H, A, B, D, J	5
H, G, B, D, J	5
G, H, B, D, J	5
G, A, H, D, J	5
G, B, H, D, J	5
H, A, G, J, D	5
H, D, A, G, J	5
H, B, G, J, D	5
H, D, B, G, J	5
H, C, G, J, D	5
H, A, D, G, J	5
H, B, D, G, J	5
G, D, A, H, J	5
G, D, B, H, J	5
G, A, D, H, J	5
G, B, D, H, J	5
J, H, B, A, G	5
H, J, B, A, G	5
J, B, H, A, G	5
J, H, A, B, G	5
H, J, A, B, G	5
J, A, H, B, G	5
J, G, H, B, A	5
G, J, H, B, A	5
J, H, B, G, A	5
H, J, B, G, A	5
J, B, H, G, A	5
J, B, A, H, G	5
J, A, B, H, G	5
J, G, B, H, A	5
G, J, B, H, A	5
H, B, A, J, G	5
H, A, B, J, G	5
H, B, J, A, G	5
H, G, B, J, A	5
G, H, B, J, A	5
H, C, J, A, G	5
H, D, J, A, G	5
G, B, H, J, A	5
J, G, H, A, B	5
G, J, H, A, B	5
J, H, A, G, B	5
H, J, A, G, B	5
J, A, H, G, B	5
J, G, A, H, B	5
G, J, A, H, B	5
H, A, J, B, G	5
H, G, A, J, B	5
G, H, A, J, B	5
H, C, J, B, G	5
H, D, J, B, G	5
G, A, H, J, B	5
H, A, J, C, G	5
H, B, J, C, G	5
H, D, J, C, G	5
H, A, J, D, G	5
H, B, J, D, G	5
H, C, J, D, G	5
J, G, B, A, H	5
G, J, B, A, H	5
J, G, A, B, H	5
G, J, A, B, H	5
J, B, A, G, H	5
J, A, B, G, H	5
G, B, A, J, H	5
G, A, B, J, H	5
H, G, B, A, J	5
G, H, B, A, J	5
G, B, H, A, J	5
H, G, A, B, J	5
G, H, A, B, J	5
G, A, H, B, J	5
H, B, A, G, J	5
H, A, B, G, J	5
G, B, A, H, J	5
G, A, B, H, J	5
H, B, G, A, J	5
H, C, G, A, J	5
H, D, G, A, J	5
H, A, G, B, J	5
H, C, G, B, J	5
H, D, G, B, J	5
H, A, G, C, J	5
H, B, G, C, J	5
H, D, G, C, J	5
H, A, G, D, J	5
H, B, G, D, J	5
H, C, G, D, J	5
H, G, D, B, A, C	6
J, G, D, B, A, C	6
G, H, D, B, A, C	6
J, H, D, B, A, C	6
G, J, D, B, A, C	6
H, J, D, B, A, C	6
G, D, H, B, A, C	6
J, D, H, B, A, C	6
J, G, H, B, A, C	6
G, J, H, B, A, C	6
H, G, B, D, A, C	6
J, G, B, D, A, C	6
G, H, B, D, A, C	6
J, H, B, D, A, C	6
G, J, B, D, A, C	6
H, J, B, D, A, C	6
G, B, H, D, A, C	6
J, B, H, D, A, C	6
J, G, H, D, A, C	6
G, J, H, D, A, C	6
H, D, B, G, A, C	6
J, D, B, G, A, C	6
J, H, B, G, A, C	6
H, J, B, G, A, C	6
H, B, D, G, A, C	6
J, B, D, G, A, C	6
J, H, D, G, A, C	6
H, J, D, G, A, C	6
J, B, H, G, A, C	6
J, D, H, G, A, C	6
G, D, B, H, A, C	6
J, D, B, H, A, C	6
J, G, B, H, A, C	6
G, J, B, H, A, C	6
G, B, D, H, A, C	6
J, B, D, H, A, C	6
J, G, D, H, A, C	6
G, J, D, H, A, C	6
G, D, B, J, A, C	6
H, D, B, J, A, C	6
H, G, B, J, A, C	6
G, H, B, J, A, C	6
G, B, D, J, A, C	6
H, B, D, J, A, C	6
H, G, D, J, A, C	6
G, H, D, J, A, C	6
G, B, H, J, A, C	6
G, D, H, J, A, C	6
H, G, D, A, B, C	6
J, G, D, A, B, C	6
G, H, D, A, B, C	6
J, H, D, A, B, C	6
G, J, D, A, B, C	6
H, J, D, A, B, C	6
G, D, H, A, B, C	6
J, D, H, A, B, C	6
J, G, H, A, B, C	6
G, J, H, A, B, C	6
H, G, A, D, B, C	6
J, G, A, D, B, C	6
G, H, A, D, B, C	6
J, H, A, D, B, C	6
G, J, A, D, B, C	6
H, J, A, D, B, C	6
G, A, H, D, B, C	6
J, A, H, D, B, C	6
J, G, H, D, B, C	6
G, J, H, D, B, C	6
H, D, A, G, B, C	6
J, D, A, G, B, C	6
J, H, A, G, B, C	6
H, J, A, G, B, C	6
H, A, D, G, B, C	6
J, A, D, G, B, C	6
J, H, D, G, B, C	6
H, J, D, G, B, C	6
J, A, H, G, B, C	6
J, D, H, G, B, C	6
G, D, A, H, B, C	6
J, D, A, H, B, C	6
J, G, A, H, B, C	6
G, J, A, H, B, C	6
G, A, D, H, B, C	6
J, A, D, H, B, C	6
J, G, D, H, B, C	6
G, J, D, H, B, C	6
G, D, A, J, B, C	6
H, D, A, J, B, C	6
H, G, A, J, B, C	6
G, H, A, J, B, C	6
G, A, D, J, B, C	6
H, A, D, J, B, C	6
H, G, D, J, B, C	6
G, H, D, J, B, C	6
G, A, H, J, B, C	6
G, D, H, J, B, C	6
H, G, B, A, D, C	6
J, G, B, A, D, C	6
G, H, B, A, D, C	6
J, H, B, A, D, C	6
G, J, B, A, D, C	6
H, J, B, A, D, C	6
G, B, H, A, D, C	6
J, B, H, A, D, C	6
J, G, H, A, D, C	6
G, J, H, A, D, C	6
H, G, A, B, D, C	6
J, G, A, B, D, C	6
G, H, A, B, D, C	6
J, H, A, B, D, C	6
G, J, A, B, D, C	6
H, J, A, B, D, C	6
G, A, H, B, D, C	6
J, A, H, B, D, C	6
J, G, H, B, D, C	6
G, J, H, B, D, C	6
H, B, A, G, D, C	6
J, B, A, G, D, C	6
J, H, A, G, D, C	6
H, J, A, G, D, C	6
H, A, B, G, D, C	6
J, A, B, G, D, C	6
J, H, B, G, D, C	6
H, J, B, G, D, C	6
J, A, H, G, D, C	6
J, B, H, G, D, C	6
G, B, A, H, D, C	6
J, B, A, H, D, C	6
J, G, A, H, D, C	6
G, J, A, H, D, C	6
G, A, B, H, D, C	6
J, A, B, H, D, C	6
J, G, B, H, D, C	6
G, J, B, H, D, C	6
G, B, A, J, D, C	6
H, B, A, J, D, C	6
H, G, A, J, D, C	6
G, H, A, J, D, C	6
G, A, B, J, D, C	6
H, A, B, J, D, C	6
H, G, B, J, D, C	6
G, H, B, J, D, C	6
G, A, H, J, D, C	6
G, B, H, J, D, C	6
H, D, B, A, G, C	6
J, D, B, A, G, C	6
J, H, B, A, G, C	6
H, J, B, A, G, C	6
H, B, D, A, G, C	6
J, B, D, A, G, C	6
J, H, D, A, G, C	6
H, J, D, A, G, C	6
J, B, H, A, G, C	6
J, D, H, A, G, C	6
H, D, A, B, G, C	6
J, D, A, B, G, C	6
J, H, A, B, G, C	6
H, J, A, B, G, C	6
H, A, D, B, G, C	6
J, A, D, B, G, C	6
J, H, D, B, G, C	6
H, J, D, B, G, C	6
J, A, H, B, G, C	6
J, D, H, B, G, C	6
H, B, A, D, G, C	6
J, B, A, D, G, C	6
J, H, A, D, G, C	6
H, J, A, D, G, C	6
H, A, B, D, G, C	6
J, A, B, D, G, C	6
J, H, B, D, G, C	6
H, J, B, D, G, C	6
J, A, H, D, G, C	6
J, B, H, D, G, C	6
J, B, A, H, G, C	6
J, D, A, H, G, C	6
J, A, B, H, G, C	6
J, D, B, H, G, C	6
J, A, D, H, G, C	6
J, B, D, H, G, C	6
H, B, A, J, G, C	6
H, D, A, J, G, C	6
H, A, B, J, G, C	6
H, D, B, J, G, C	6
H, A, D, J, G, C	6
H, B, D, J, G, C	6
G, D, B, A, H, C	6
J, D, B, A, H, C	6
J, G, B, A, H, C	6
G, J, B, A, H, C	6
G, B, D, A, H, C	6
J, B, D, A, H, C	6
J, G, D, A, H, C	6
G, J, D, A, H, C	6
G, D, A, B, H, C	6
J, D, A, B, H, C	6
J, G, A, B, H, C	6
G, J, A, B, H, C	6
G, A, D, B, H, C	6
J, A, D, B, H, C	6
J, G, D, B, H, C	6
G, J, D, B, H, C	6
G, B, A, D, H, C	6
J, B, A, D, H, C	6
J, G, A, D, H, C	6
G, J, A, D, H, C	6
G, A, B, D, H, C	6
J, A, B, D, H, C	6
J, G, B, D, H, C	6
G, J, B, D, H, C	6
J, B, A, G, H, C	6
J, D, A, G, H, C	6
J, A, B, G, H, C	6
J, D, B, G, H, C	6
J, A, D, G, H, C	6
J, B, D, G, H, C	6
G, B, A, J, H, C	6
G, D, A, J, H, C	6
G, A, B, J, H, C	6
G, D, B, J, H, C	6
G, A, D, J, H, C	6
G, B, D, J, H, C	6
G, D, B, A, J, C	6
H, D, B, A, J, C	6
H, G, B, A, J, C	6
G, H, B, A, J, C	6
G, B, D, A, J, C	6
H, B, D, A, J, C	6
H, G, D, A, J, C	6
G, H, D, A, J, C	6
G, B, H, A, J, C	6
G, D, H, A, J, C	6
G, D, A, B, J, C	6
H, D, A, B, J, C	6
H, G, A, B, J, C	6
G, H, A, B, J, C	6
G, A, D, B, J, C	6
H, A, D, B, J, C	6
H, G, D, B, J, C	6
G, H, D, B, J, C	6
G, A, H, B, J, C	6
G, D, H, B, J, C	6
G, B, A, D, J, C	6
H, B, A, D, J, C	6
H, G, A, D, J, C	6
G, H, A, D, J, C	6
G, A, B, D, J, C	6
H, A, B, D, J, C	6
H, G, B, D, J, C	6
G, H, B, D, J, C	6
G, A, H, D, J, C	6
G, B, H, D, J, C	6
H, B, A, G, J, C	6
H, D, A, G, J, C	6
H, A, B, G, J, C	6
H, D, B, G, J, C	6
H, A, D, G, J, C	6
H, B, D, G, J, C	6
G, B, A, H, J, C	6
G, D, A, H, J, C	6
G, A, B, H, J, C	6
G, D, B, H, J, C	6
G, A, D, H, J, C	6
G, B, D, H, J, C	6
H, G, C, B, A, D	6
J, G, C, B, A, D	6
G, H, C, B, A, D	6
J, H, C, B, A, D	6
G, J, C, B, A, D	6
H, J, C, B, A, D	6
G, C, H, B, A, D	6
J, C, H, B, A, D	6
J, G, H, B, A, D	6
G, J, H, B, A, D	6
H, G, B, C, A, D	6
J, G, B, C, A, D	6
G, H, B, C, A, D	6
J, H, B, C, A, D	6
G, J, B, C, A, D	6
H, J, B, C, A, D	6
G, B, H, C, A, D	6
J, B, H, C, A, D	6
J, G, H, C, A, D	6
G, J, H, C, A, D	6
H, C, B, G, A, D	6
J, C, B, G, A, D	6
J, H, B, G, A, D	6
H, J, B, G, A, D	6
H, B, C, G, A, D	6
J, B, C, G, A, D	6
J, H, C, G, A, D	6
H, J, C, G, A, D	6
J, B, H, G, A, D	6
J, C, H, G, A, D	6
G, C, B, H, A, D	6
J, C, B, H, A, D	6
J, G, B, H, A, D	6
G, J, B, H, A, D	6
G, B, C, H, A, D	6
J, B, C, H, A, D	6
J, G, C, H, A, D	6
G, J, C, H, A, D	6
G, C, B, J, A, D	6
H, C, B, J, A, D	6
H, G, B, J, A, D	6
G, H, B, J, A, D	6
G, B, C, J, A, D	6
H, B, C, J, A, D	6
H, G, C, J, A, D	6
G, H, C, J, A, D	6
G, B, H, J, A, D	6
G, C, H, J, A, D	6
H, G, C, A, B, D	6
J, G, C, A, B, D	6
G, H, C, A, B, D	6
J, H, C, A, B, D	6
G, J, C, A, B, D	6
H, J, C, A, B, D	6
G, C, H, A, B, D	6
J, C, H, A, B, D	6
J, G, H, A, B, D	6
G, J, H, A, B, D	6
H, G, A, C, B, D	6
J, G, A, C, B, D	6
G, H, A, C, B, D	6
J, H, A, C, B, D	6
G, J, A, C, B, D	6
H, J, A, C, B, D	6
G, A, H, C, B, D	6
J, A, H, C, B, D	6
J, G, H, C, B, D	6
G, J, H, C, B, D	6
H, C, A, G, B, D	6
J, C, A, G, B, D	6
J, H, A, G, B, D	6
H, J, A, G, B, D	6
H, A, C, G, B, D	6
J, A, C, G, B, D	6
J, H, C, G, B, D	6
H, J, C, G, B, D	6
J, A, H, G, B, D	6
J, C, H, G, B, D	6
G, C, A, H, B, D	6
J, C, A, H, B, D	6
J, G, A, H, B, D	6
G, J, A, H, B, D	6
G, A, C, H, B, D	6
J, A, C, H, B, D	6
J, G, C, H, B, D	6
G, J, C, H, B, D	6
G, C, A, J, B, D	6
H, C, A, J, B, D	6
H, G, A, J, B, D	6
G, H, A, J, B, D	6
G, A, C, J, B, D	6
H, A, C, J, B, D	6
H, G, C, J, B, D	6
G, H, C, J, B, D	6
G, A, H, J, B, D	6
G, C, H, J, B, D	6
H, G, B, A, C, D	6
J, G, B, A, C, D	6
G, H, B, A, C, D	6
J, H, B, A, C, D	6
G, J, B, A, C, D	6
H, J, B, A, C, D	6
G, B, H, A, C, D	6
J, B, H, A, C, D	6
J, G, H, A, C, D	6
G, J, H, A, C, D	6
H, G, A, B, C, D	6
J, G, A, B, C, D	6
G, H, A, B, C, D	6
J, H, A, B, C, D	6
G, J, A, B, C, D	6
H, J, A, B, C, D	6
G, A, H, B, C, D	6
J, A, H, B, C, D	6
J, G, H, B, C, D	6
G, J, H, B, C, D	6
H, B, A, G, C, D	6
J, B, A, G, C, D	6
J, H, A, G, C, D	6
H, J, A, G, C, D	6
H, A, B, G, C, D	6
J, A, B, G, C, D	6
J, H, B, G, C, D	6
H, J, B, G, C, D	6
J, A, H, G, C, D	6
J, B, H, G, C, D	6
G, B, A, H, C, D	6
J, B, A, H, C, D	6
J, G, A, H, C, D	6
G, J, A, H, C, D	6
G, A, B, H, C, D	6
J, A, B, H, C, D	6
J, G, B, H, C, D	6
G, J, B, H, C, D	6
G, B, A, J, C, D	6
H, B, A, J, C, D	6
H, G, A, J, C, D	6
G, H, A, J, C, D	6
G, A, B, J, C, D	6
H, A, B, J, C, D	6
H, G, B, J, C, D	6
G, H, B, J, C, D	6
G, A, H, J, C, D	6
G, B, H, J, C, D	6
H, C, B, A, G, D	6
J, C, B, A, G, D	6
J, H, B, A, G, D	6
H, J, B, A, G, D	6
H, B, C, A, G, D	6
J, B, C, A, G, D	6
J, H, C, A, G, D	6
H, J, C, A, G, D	6
J, B, H, A, G, D	6
J, C, H, A, G, D	6
H, C, A, B, G, D	6
J, C, A, B, G, D	6
J, H, A, B, G, D	6
H, J, A, B, G, D	6
H, A, C, B, G, D	6
J, A, C, B, G, D	6
J, H, C, B, G, D	6
H, J, C, B, G, D	6
J, A, H, B, G, D	6
J, C, H, B, G, D	6
H, B, A, C, G, D	6
J, B, A, C, G, D	6
J, H, A, C, G, D	6
H, J, A, C, G, D	6
H, A, B, C, G, D	6
J, A, B, C, G, D	6
J, H, B, C, G, D	6
H, J, B, C, G, D	6
J, A, H, C, G, D	6
J, B, H, C, G, D	6
J, B, A, H, G, D	6
J, C, A, H, G, D	6
J, A, B, H, G, D	6
J, C, B, H, G, D	6
J, A, C, H, G, D	6
J, B, C, H, G, D	6
H, B, A, J, G, D	6
H, C, A, J, G, D	6
H, A, B, J, G, D	6
H, C, B, J, G, D	6
H, A, C, J, G, D	6
H, B, C, J, G, D	6
G, C, B, A, H, D	6
J, C, B, A, H, D	6
J, G, B, A, H, D	6
G, J, B, A, H, D	6
G, B, C, A, H, D	6
J, B, C, A, H, D	6
J, G, C, A, H, D	6
G, J, C, A, H, D	6
G, C, A, B, H, D	6
J, C, A, B, H, D	6
J, G, A, B, H, D	6
G, J, A, B, H, D	6
G, A, C, B, H, D	6
J, A, C, B, H, D	6
J, G, C, B, H, D	6
G, J, C, B, H, D	6
G, B, A, C, H, D	6
J, B, A, C, H, D	6
J, G, A, C, H, D	6
G, J, A, C, H, D	6
G, A, B, C, H, D	6
J, A, B, C, H, D	6
J, G, B, C, H, D	6
G, J, B, C, H, D	6
J, B, A, G, H, D	6
J, C, A, G, H, D	6
J, A, B, G, H, D	6
J, C, B, G, H, D	6
J, A, C, G, H, D	6
J, B, C, G, H, D	6
G, B, A, J, H, D	6
G, C, A, J, H, D	6
G, A, B, J, H, D	6
G, C, B, J, H, D	6
G, A, C, J, H, D	6
G, B, C, J, H, D	6
G, C, B, A, J, D	6
H, C, B, A, J, D	6
H, G, B, A, J, D	6
G, H, B, A, J, D	6
G, B, C, A, J, D	6
H, B, C, A, J, D	6
H, G, C, A, J, D	6
G, H, C, A, J, D	6
G, B, H, A, J, D	6
G, C, H, A, J, D	6
G, C, A, B, J, D	6
H, C, A, B, J, D	6
H, G, A, B, J, D	6
G, H, A, B, J, D	6
G, A, C, B, J, D	6
H, A, C, B, J, D	6
H, G, C, B, J, D	6
G, H, C, B, J, D	6
G, A, H, B, J, D	6
G, C, H, B, J, D	6
G, B, A, C, J, D	6
H, B, A, C, J, D	6
H, G, A, C, J, D	6
G, H, A, C, J, D	6
G, A, B, C, J, D	6
H, A, B, C, J, D	6
H, G, B, C, J, D	6
G, H, B, C, J, D	6
G, A, H, C, J, D	6
G, B, H, C, J, D	6
H, B, A, G, J, D	6
H, C, A, G, J, D	6
H, A, B, G, J, D	6
H, C, B, G, J, D	6
H, A, C, G, J, D	6
H, B, C, G, J, D	6
G, B, A, H, J, D	6
G, C, A, H, J, D	6
G, A, B, H, J, D	6
G, C, B, H, J, D	6
G, A, C, H, J, D	6
G, B, C, H, J, D	6
H, D, C, B, A, G	6
J, D, C, B, A, G	6
J, H, C, B, A, G	6
H, J, C, B, A, G	6
H, C, D, B, A, G	6
J, C, D, B, A, G	6
J, H, D, B, A, G	6
H, J, D, B, A, G	6
J, C, H, B, A, G	6
J, D, H, B, A, G	6
H, D, B, C, A, G	6
J, D, B, C, A, G	6
J, H, B, C, A, G	6
H, J, B, C, A, G	6
H, B, D, C, A, G	6
J, B, D, C, A, G	6
J, H, D, C, A, G	6
H, J, D, C, A, G	6
J, B, H, C, A, G	6
J, D, H, C, A, G	6
H, C, B, D, A, G	6
J, C, B, D, A, G	6
J, H, B, D, A, G	6
H, J, B, D, A, G	6
H, B, C, D, A, G	6
J, B, C, D, A, G	6
J, H, C, D, A, G	6
H, J, C, D, A, G	6
J, B, H, D, A, G	6
J, C, H, D, A, G	6
J, C, B, H, A, G	6
J, D, B, H, A, G	6
J, B, C, H, A, G	6
J, D, C, H, A, G	6
J, B, D, H, A, G	6
J, C, D, H, A, G	6
H, C, B, J, A, G	6
H, D, B, J, A, G	6
H, B, C, J, A, G	6
H, D, C, J, A, G	6
H, B, D, J, A, G	6
H, C, D, J, A, G	6
H, D, C, A, B, G	6
J, D, C, A, B, G	6
J, H, C, A, B, G	6
H, J, C, A, B, G	6
H, C, D, A, B, G	6
J, C, D, A, B, G	6
[truncated: 384 more rows]
