# Supplementary material for: OrtSuite: from genomes to prediction of microbial interactions within targeted ecosystem processes
Source: Life Sci Alliance. 2021 Sep 27;4(12):e202101167. doi: 10.26508/lsa.202101167 (PMC8500227; doi:10.26508/lsa.202101167)
Supplement: Supplementary file 24 [file LSA-2021-01167_TableS24.xls]

## Sheet: Saraivaetal_Additionalfile_19_T
Table S24. Growth of single species and in combination with others measured by Fetzer and collaborators in three different media (low_env: 1g/L benzoate, high_env: 6g/L benzoate and mixed: 6g/L benzoate supplemented with NaCl). Species identifiers: (A) Bacillus subtilis ATCC, (B) Paenibacillus polymyxa ATCC 842, (C) Brevibacillus brevis ATCC 8246, (D) Comamonas testosterone ATCC 11996, (E) Cupria…
N° of species	low_env	high_env	mixed	Contain.degrader (*)	B. subtilis	P. polymyxa	B. brevis	C. testosteroni	C. necator	P. putida	P. fluorescens	V. paradoxus	Rhodococcus sp.	A. facilis	R. ruber	S. yanoikuyae	Ortsuite prediction
3	0.563	0.017	0.03	TRUE	0	0	0	0	1	0	0	0	1	1	0	0	P3
4	0.537	0.097	0.019	TRUE	1	0	1	0	0	0	0	1	0	0	1	0	P3
6	0.532	0.143	-0.002	TRUE	1	0	0	0	1	0	0	1	1	1	0	1	P3
5	0.524	0.013	-0.001	TRUE	0	1	1	0	0	0	0	0	1	1	1	0	P3
7	0.516	0.164	0.01	TRUE	1	0	0	0	1	0	0	1	1	1	1	1	P3
5	0.507	-0.008	-0.025	TRUE	1	0	1	0	1	0	0	1	1	0	0	0	P3
7	0.504	0.144	0.005	TRUE	1	1	0	0	1	0	0	0	1	1	1	1	P3
7	0.504	0.127	-0.004	TRUE	1	1	0	1	1	0	0	1	0	1	0	1	P3
5	0.502	0.015	0.009	TRUE	0	1	1	0	0	0	0	1	0	0	1	1	P3
6	0.501	0.013	0.007	TRUE	1	1	1	0	0	0	0	0	1	1	1	0	P3
6	0.501	0.14	-0.001	TRUE	1	0	0	0	1	0	0	1	1	0	1	1	P3
6	0.501	0.033	-0.003	TRUE	0	1	0	1	1	0	0	1	1	0	0	1	P3
4	0.49	0.148	0.003	TRUE	1	0	0	0	0	0	0	1	1	0	1	0	P3
6	0.489	0.064	0.003	TRUE	0	1	0	0	1	0	0	1	1	0	1	1	P3
5	0.488	0.033	0.023	TRUE	1	1	0	0	0	0	0	0	1	1	1	0	P3
6	0.485	-0.024	-0.033	TRUE	0	1	1	0	1	0	0	1	0	1	0	1	P3
4	0.481	0.041	0.019	TRUE	0	0	1	0	1	0	0	1	0	0	0	1	P3
7	0.479	-0.001	-0.026	TRUE	0	1	1	0	0	0	0	1	1	1	1	1	P3
5	0.474	0.043	0.005	TRUE	0	1	1	0	0	0	0	1	1	0	1	0	P3
8	0.472	0.034	-0.006	TRUE	1	1	0	0	1	0	0	1	1	1	1	1	P3
2	0.471	0.107	-0.005	TRUE	0	0	1	0	0	0	0	0	0	0	1	0	P3
5	0.471	-0.026	-0.029	TRUE	0	1	1	0	1	0	0	0	0	1	0	1	P3
3	0.468	0.097	0.02	TRUE	1	0	0	0	0	0	0	0	1	0	1	0	P3
10	0.467	0.499	0.546	TRUE	1	0	1	1	1	1	1	1	1	0	1	1	P3
6	0.465	-0.025	0.012	TRUE	0	0	1	1	1	0	0	1	1	0	0	1	P3
4	0.464	0.014	0.005	TRUE	1	1	0	0	0	0	0	1	0	0	1	0	P3
5	0.463	0.033	0.016	TRUE	1	0	0	0	1	0	0	0	1	0	1	1	P3
4	0.459	-0.009	-0.024	TRUE	1	0	1	0	1	0	0	0	1	0	0	0	P3
5	0.458	0.039	0.021	TRUE	0	0	1	0	1	0	0	1	1	0	0	1	P3
5	0.457	0.003	-0.003	TRUE	1	0	1	0	0	0	0	1	0	0	1	1	P3
4	0.456	0.045	0.018	TRUE	0	0	1	0	1	0	0	0	1	1	0	0	P3
6	0.456	0.129	0.016	TRUE	1	0	0	0	0	0	0	1	1	1	1	1	P3
3	0.455	0.061	0.026	TRUE	0	1	0	0	0	0	0	0	1	0	1	0	P3
6	0.453	0.057	0.007	TRUE	1	0	1	0	1	0	0	1	0	0	1	1	P3
4	0.452	0.055	-0.006	TRUE	1	0	0	1	1	0	0	0	0	0	1	0	P3
4	0.451	0.032	0.014	TRUE	0	1	0	0	0	0	0	0	1	1	1	0	P3
3	0.447	-0.023	-0.021	TRUE	1	0	0	1	1	0	0	0	0	0	0	0	P3
6	0.443	0.033	-0.006	TRUE	0	1	1	1	0	0	0	0	1	0	1	1	P3
2	0.443	0.009	-0.024	TRUE	0	1	0	0	1	0	0	0	0	0	0	0	P3
6	0.442	0.026	0.009	TRUE	1	1	1	0	0	0	0	1	1	0	1	0	P3
10	0.441	0.493	0.402	TRUE	1	1	0	1	1	1	1	1	1	0	1	1	P3
6	0.441	0.025	0.015	TRUE	1	1	0	0	1	0	0	0	1	1	1	0	P3
5	0.441	0.483	-0.031	TRUE	0	0	0	0	1	1	1	0	0	1	0	1	P3
8	0.44	0.488	-0.023	TRUE	0	0	1	0	1	1	1	1	1	1	0	1	P3
5	0.438	0.019	0.011	TRUE	1	1	0	0	0	0	0	1	1	0	1	0	P3
8	0.437	0.083	0	TRUE	1	1	0	1	0	0	0	1	1	1	1	1	P3
9	0.431	0.546	0.519	TRUE	1	1	0	0	1	1	1	1	1	0	1	1	P3
3	0.431	0.039	0.011	TRUE	0	1	0	0	0	0	0	0	0	0	1	1	P3
2	0.43	0.091	0.058	TRUE	1	0	0	0	0	0	0	0	0	0	1	0	P3
7	0.43	0.027	-0.017	TRUE	0	1	1	0	1	0	0	1	1	0	1	1	P3
5	0.429	0.497	0.553	TRUE	1	0	1	0	1	1	0	0	1	0	0	0	P3
5	0.429	0.088	0.054	TRUE	0	0	0	1	1	0	0	1	0	1	1	0	P3
3	0.429	-0.023	-0.017	TRUE	0	1	0	0	1	0	0	0	0	1	0	0	P3
10	0.429	0.554	-0.025	TRUE	0	1	1	1	1	1	1	1	1	1	0	1	P3
4	0.428	0.014	-0.014	TRUE	0	1	0	0	1	0	0	0	0	1	0	1	P3
5	0.427	0.066	0.02	TRUE	0	0	1	1	1	0	0	0	1	1	0	0	P3
4	0.427	0.119	0.015	TRUE	1	0	0	0	0	0	0	0	1	0	1	1	P3
6	0.427	0.034	-0.002	TRUE	1	1	0	0	1	0	0	1	1	0	1	0	P3
5	0.427	0.492	-0.022	TRUE	1	0	0	1	1	1	1	0	0	0	0	0	P3
4	0.426	0.497	0.049	TRUE	1	0	0	0	1	1	1	0	0	0	0	0	P3
9	0.426	0.526	0.011	TRUE	1	1	1	0	1	1	1	1	0	1	0	1	P3
10	0.425	0.487	0.203	TRUE	1	1	1	1	1	1	1	1	1	1	0	0	P3
6	0.425	0.079	0.014	TRUE	0	1	1	1	0	0	0	0	0	1	1	1	P3
7	0.424	0.515	0.021	TRUE	1	0	1	0	1	1	1	1	0	1	0	0	P3
8	0.422	0.533	0	TRUE	1	1	1	0	1	1	1	1	0	1	0	0	P3
5	0.42	-0.006	-0.013	TRUE	1	0	1	0	1	0	0	0	0	1	0	1	P3
6	0.42	0.483	-0.017	TRUE	0	1	0	0	1	1	1	0	0	1	0	1	P3
6	0.419	0.156	0.045	TRUE	1	0	1	1	0	0	0	0	1	1	1	0	P3
8	0.419	0.001	-0.023	TRUE	1	1	1	0	0	0	0	1	1	1	1	1	P3
2	0.418	-0.023	-0.057	TRUE	0	0	1	0	1	0	0	0	0	0	0	0	P3
6	0.418	-0.034	-0.057	TRUE	1	0	1	0	1	0	0	1	0	1	0	1	P3
9	0.417	0.508	0.52	TRUE	1	0	1	1	1	1	1	1	1	0	0	1	P3
6	0.417	0.515	0.004	TRUE	1	0	1	0	1	1	1	0	1	0	0	0	P3
7	0.417	-0.018	-0.025	TRUE	1	1	1	1	1	0	0	1	0	0	0	1	P3
6	0.416	0.717	0.573	TRUE	1	0	1	0	0	1	0	1	1	0	1	0	P3
7	0.416	0.099	0.014	TRUE	1	1	0	1	0	0	0	1	1	0	1	1	P3
6	0.416	-0.004	-0.021	TRUE	1	1	0	1	1	0	0	1	0	0	0	1	P3
9	0.415	1.065	0.574	TRUE	1	0	1	1	1	1	0	1	1	0	1	1	P3
10	0.415	0.523	0.024	TRUE	1	0	1	1	1	1	1	1	1	1	0	1	P3
6	0.415	0.016	-0.007	TRUE	0	1	1	1	1	0	0	0	0	0	1	1	P3
5	0.414	0.022	-0.005	TRUE	0	1	1	1	0	0	0	0	1	0	1	0	P3
10	0.413	0.792	0.541	TRUE	1	0	1	1	1	1	1	0	1	1	1	1	P3
7	0.413	0.097	0.029	TRUE	1	0	1	1	0	0	0	0	1	1	1	1	P3
6	0.412	0.117	0.013	TRUE	1	1	0	0	1	0	0	0	1	0	1	1	P3
7	0.411	0.096	0.043	TRUE	0	0	1	1	1	0	0	1	1	1	1	0	P3
8	0.41	0.724	0.549	TRUE	1	1	0	0	0	1	1	1	1	0	1	1	P3
3	0.41	-0.003	-0.054	TRUE	0	0	1	0	1	0	0	0	1	0	0	0	P3
7	0.409	0.501	0.082	TRUE	1	0	1	1	1	1	0	1	1	0	0	0	P3
3	0.409	0.052	0.015	TRUE	0	0	0	0	1	0	0	0	0	0	1	1	P3
6	0.408	0.529	0.052	TRUE	0	0	1	0	0	1	1	1	1	1	0	0	P3
2	0.408	0.001	-0.008	TRUE	0	0	0	0	1	0	0	1	0	0	0	0	P3
7	0.408	0.506	-0.031	TRUE	0	0	1	0	1	1	1	1	0	1	0	1	P3
10	0.405	0.506	-0.004	TRUE	1	1	1	0	1	1	1	1	1	1	0	1	P3
5	0.405	-0.01	-0.03	TRUE	0	1	0	1	1	0	0	0	1	0	0	1	P3
6	0.404	0	-0.025	TRUE	1	1	0	1	1	0	0	0	0	1	0	1	P3
7	0.403	0.04	0.012	TRUE	1	1	1	1	0	0	0	1	1	0	1	0	P3
7	0.403	0.036	-0.001	TRUE	1	1	0	1	1	0	0	1	1	0	1	0	P3
6	0.403	0.529	-0.011	TRUE	0	1	1	0	1	1	1	0	0	1	0	0	P3
5	0.402	0.677	0.577	TRUE	1	0	0	0	0	1	0	1	1	0	1	0	P3
7	0.402	0.507	0.016	TRUE	1	0	0	1	1	1	1	0	1	0	0	1	P3
4	0.402	0.096	0.004	TRUE	1	0	0	0	0	0	0	1	0	1	1	0	P3
4	0.401	0.036	0.045	TRUE	0	0	0	1	1	0	0	0	1	1	0	0	P3
5	0.401	0.482	-0.004	TRUE	0	1	0	0	1	1	1	0	0	1	0	0	P3
6	0.4	0.025	0.005	TRUE	0	1	1	1	0	0	0	1	1	0	1	0	P3
6	0.398	0.107	0.017	TRUE	1	0	0	1	0	0	0	1	1	0	1	1	P3
8	0.398	0.113	-0.005	TRUE	1	1	0	1	1	0	0	1	1	1	0	1	P3
5	0.397	0.092	0.014	TRUE	1	0	0	0	0	0	0	1	1	0	1	1	P3
6	0.397	0.502	-0.025	TRUE	1	0	0	1	1	1	1	0	0	0	0	1	P3
7	0.397	0.446	-0.026	TRUE	0	1	1	0	1	1	1	0	0	1	0	1	P3
7	0.396	0.691	0.515	TRUE	1	0	1	0	1	1	0	1	1	0	1	0	P3
4	0.396	0.517	0.022	TRUE	0	0	0	0	1	1	1	0	0	0	0	1	P3
7	0.395	0.487	-0.017	TRUE	0	1	0	0	1	1	1	1	0	1	0	1	P3
6	0.393	0.065	0.039	TRUE	0	0	0	1	1	0	0	0	1	1	1	1	P3
3	0.392	0.015	0.017	TRUE	0	0	1	0	1	0	0	0	0	0	0	1	P3
7	0.392	0.095	0.001	TRUE	1	0	0	1	0	0	0	1	1	1	1	1	P3
8	0.391	0.469	0.04	TRUE	1	0	1	0	1	1	1	1	0	1	0	1	P3
7	0.391	0.711	0.028	TRUE	1	0	0	1	1	0	1	1	0	1	0	1	P3
1	0.39	0.0752727	-0.0119091	TRUE	0	0	0	0	1	0	0	0	0	0	0	0	P3
5	0.39	0.535	-0.015	TRUE	0	0	1	0	0	1	1	1	0	1	0	0	P3
2	0.389	0.004	0	TRUE	0	0	0	1	1	0	0	0	0	0	0	0	P3
10	0.388	0.973	0.538	TRUE	1	0	1	1	1	1	0	1	1	1	1	1	P3
5	0.388	0.528	0.517	TRUE	1	0	1	0	0	1	0	1	0	0	1	0	P3
5	0.387	0.63	0.037	TRUE	0	0	0	1	0	1	0	1	0	1	0	1	P3
3	0.387	0.492	-0.034	TRUE	0	0	0	0	1	1	1	0	0	0	0	0	P3
7	0.386	0.476	0.545	TRUE	0	1	0	0	1	1	1	1	1	0	1	0	P3
7	0.386	0.071	-0.015	TRUE	0	1	0	1	1	0	0	1	1	0	1	1	P3
5	0.386	0.008	-0.016	TRUE	0	1	0	0	1	0	0	1	1	0	0	1	P3
8	0.385	0.48	-0.02	TRUE	1	0	1	1	1	1	1	0	1	0	0	1	P3
5	0.385	0.011	-0.033	TRUE	1	0	1	1	0	0	0	0	0	1	1	0	P3
8	0.384	0.534	0.123	TRUE	1	1	0	0	1	1	1	1	1	0	1	0	P3
4	0.384	0.038	0.013	TRUE	0	0	0	1	0	0	0	1	0	1	1	0	P3
6	0.384	0.511	0.004	TRUE	0	0	0	0	1	1	1	1	0	1	0	1	P3
4	0.383	0.06	0.029	TRUE	0	0	0	1	1	0	0	0	0	1	1	0	P3
3	0.382	0.698	0.566	TRUE	0	0	0	0	0	1	0	0	1	0	1	0	P3
11	0.382	0.5345	0.5625	TRUE	1	1	1	1	1	1	1	1	1	0	1	1	P3
9	0.382	0.506	0.098	TRUE	1	0	1	1	1	1	1	1	1	1	0	0	P3
6	0.381	0.023	0.005	TRUE	1	1	1	0	0	0	0	0	1	0	1	1	P3
11	0.3805	0.516	0.17	TRUE	1	1	1	1	1	1	1	1	1	1	0	1	P3
9	0.38	0.061	-0.002	TRUE	1	1	0	1	1	0	0	1	1	1	1	1	P3
9	0.38	0.507	-0.008	TRUE	0	0	1	1	1	1	1	1	1	1	0	1	P3
2	0.38	-0.021	-0.019	TRUE	1	0	0	0	1	0	0	0	0	0	0	0	P3
7	0.38	-0.035	-0.041	TRUE	1	1	1	0	1	0	0	1	0	1	0	1	P3
9	0.379	0.01	-0.006	TRUE	1	1	1	1	1	0	0	1	1	1	1	0	P3
2	0.379	-0.007	-0.02	TRUE	0	0	0	0	1	0	0	0	0	1	0	0	P3
3	0.378	0.113	0.008	TRUE	1	0	0	0	0	0	0	1	0	0	1	0	P3
5	0.377	0.645	0.025	TRUE	1	0	0	1	0	0	1	1	0	0	0	1	P3
7	0.377	0.013	-0.017	TRUE	1	0	1	1	0	0	0	1	1	1	1	0	P3
7	0.376	0.512	-0.014	TRUE	0	0	1	0	1	1	1	1	1	1	0	0	P3
7	0.375	0.718	0.516	TRUE	1	0	1	0	1	1	0	1	0	0	1	1	P3
7	0.375	0.52	0.029	TRUE	1	0	1	0	1	1	1	1	1	0	0	0	P3
4	0.375	0.019	-0.028	TRUE	0	0	1	0	0	0	0	1	0	1	1	0	P3
4	0.374	0.466	0.549	TRUE	0	0	0	0	1	1	0	1	0	0	1	0	P3
6	0.374	0.468	0.531	TRUE	1	0	1	0	1	1	0	1	1	0	0	0	P3
8	0.374	0.516	-0.018	TRUE	0	1	1	0	1	1	1	1	0	1	0	1	P3
6	0.373	0.488	0.387	TRUE	0	0	0	0	1	1	1	1	1	0	1	0	P3
3	0.373	0.027	0.02	TRUE	0	0	0	0	0	0	0	1	0	1	1	0	P3
3	0.373	-0.003	-0.005	TRUE	0	0	0	0	1	0	0	1	1	0	0	0	P3
9	0.373	0.016	-0.009	TRUE	1	1	1	1	1	0	0	1	1	0	1	1	P3
3	0.371	0.517	0.567	TRUE	1	0	1	0	0	1	0	0	0	0	0	0	P3
6	0.371	0.578	0.556	TRUE	0	0	1	1	0	1	0	1	0	1	1	0	P3
9	0.37	0.711	0.564	TRUE	1	1	1	1	1	1	0	1	0	0	1	1	P3
5	0.37	0.5	0.561	TRUE	0	0	0	0	1	1	1	1	0	0	1	0	P3
2	0.369	0.517	0.573	TRUE	1	0	0	0	0	1	0	0	0	0	0	0	P3
10	0.367	0.585	0.576	TRUE	1	1	0	1	1	1	1	0	1	1	1	1	P3
6	0.367	0.548	0.516	TRUE	1	1	1	0	0	1	0	1	0	0	1	0	P3
10	0.367	0.56	0.354	TRUE	1	1	1	0	1	1	1	1	1	1	1	0	P3
9	0.367	0.512	-0.005	TRUE	1	1	1	0	1	1	1	1	1	1	0	0	P3
8	0.366	0.038	0.002	TRUE	1	1	0	1	1	0	0	1	1	0	1	1	P3
6	0.365	0.024	-0.003	TRUE	0	1	0	0	0	0	0	1	1	1	1	1	P3
9	0.364	0.629	0.617	TRUE	1	1	0	0	0	1	1	1	1	1	1	1	P3
4	0.363	0.674	0.543	TRUE	0	0	1	0	0	1	0	0	1	0	1	0	P3
6	0.363	0.074	0.021	TRUE	0	0	1	1	1	0	0	0	1	1	1	0	P3
3	0.363	0.071	0.014	TRUE	0	0	0	0	1	0	0	1	0	0	1	0	P3
6	0.363	0	-0.023	TRUE	1	0	1	1	0	0	0	1	0	1	1	0	P3
6	0.362	0.575	0.023	TRUE	0	0	1	0	0	1	1	1	0	1	0	1	P3
4	0.362	-0.008	-0.011	TRUE	1	0	1	1	0	0	0	0	0	1	0	0	P3
7	0.361	0.623	0.581	TRUE	0	1	1	1	1	1	0	0	0	0	1	1	P3
10	0.361	0.56	0.533	TRUE	1	1	1	1	0	1	1	1	1	1	1	0	P3
8	0.361	0.537	0.53	TRUE	1	1	1	0	0	1	1	1	0	1	1	0	P3
3	0.361	0.494	0.479	TRUE	1	0	0	0	0	1	0	0	0	1	0	0	P3
5	0.361	0.055	0.019	TRUE	0	0	0	1	1	0	0	0	1	1	1	0	P3
5	0.361	0.05	0.012	TRUE	0	1	0	1	0	0	0	0	0	1	1	1	P3
4	0.36	0.016	0.003	TRUE	0	1	0	0	0	0	0	1	0	0	1	1	P3
6	0.36	0.577	-0.004	TRUE	1	1	0	1	0	1	0	0	0	1	0	1	P3
4	0.36	0.566	-0.026	TRUE	0	0	0	1	0	1	1	0	1	0	0	0	P3
6	0.359	0.646	0.566	TRUE	1	0	0	0	0	1	1	1	1	0	1	0	P3
5	0.359	0.525	0.546	TRUE	0	0	1	0	0	1	0	1	1	0	1	0	P3
9	0.359	0.583	0.538	TRUE	1	1	1	0	1	1	0	1	0	1	1	1	P3
2	0.359	0.476	-0.024	TRUE	0	0	0	0	1	1	0	0	0	0	0	0	P3
8	0.358	0.63	0.015	TRUE	1	0	0	1	1	1	1	1	0	1	0	1	P3
11	0.356	0.543	0.128	TRUE	1	1	1	1	1	1	1	1	1	1	1	0	P3
7	0.356	0.588	-0.001	TRUE	1	1	0	1	0	1	1	0	1	0	0	1	P3
7	0.356	0.571	-0.024	TRUE	1	1	0	0	0	1	1	1	0	1	0	1	P3
8	0.355	0.565	0.598	TRUE	1	0	1	1	1	1	1	1	0	0	1	0	P3
4	0.355	0.034	0.007	TRUE	0	1	1	0	0	0	0	0	1	0	1	0	P3
5	0.355	0.52	-0.002	TRUE	1	1	0	0	0	1	0	0	0	1	0	1	P3
6	0.355	-0.031	-0.027	TRUE	0	1	1	0	1	0	0	1	1	0	0	1	P3
6	0.354	0.566	0.547	TRUE	1	0	1	1	0	1	1	0	0	0	1	0	P3
9	0.353	0.548	0.079	TRUE	1	1	0	1	0	1	1	1	1	1	0	1	P3
7	0.353	0.519	0.051	TRUE	1	0	1	0	1	1	1	0	1	1	0	0	P3
2	0.353	0.052	0.034	TRUE	0	0	0	0	1	0	0	0	0	0	0	1	P3
5	0.352	0.002	0.009	TRUE	0	1	0	0	0	0	0	1	1	0	1	1	P3
10	0.351	0.55	0.542	TRUE	1	1	1	1	0	1	1	1	1	0	1	1	P3
5	0.351	0.528	0.358	TRUE	1	1	1	1	0	1	0	0	0	0	0	0	P3
7	0.351	0.704	-0.035	TRUE	0	0	1	1	0	1	1	1	0	1	0	1	P3
9	0.35	0.627	0.58	TRUE	1	1	0	0	1	1	0	1	1	1	1	1	P3
4	0.35	0.117	0.062	TRUE	0	1	0	0	0	0	0	0	0	1	1	1	P3
10	0.35	0.766	0.054	TRUE	1	1	1	1	1	1	0	1	1	1	0	1	P3
2	0.35	0.05	0.019	TRUE	0	0	0	0	1	0	0	0	0	0	1	0	P3
8	0.348	0.65	0.584	TRUE	1	1	0	0	1	1	1	0	0	1	1	1	P3
4	0.348	0.595	0.577	TRUE	0	0	1	0	0	1	0	1	0	0	1	0	P3
2	0.348	0.046	0.015	TRUE	0	1	0	0	0	0	0	0	0	0	1	0	P3
7	0.348	0.54	0.013	TRUE	0	1	1	0	1	1	0	1	0	1	0	1	P3
5	0.348	0.038	-0.015	TRUE	0	1	0	0	1	0	0	1	0	0	1	1	P3
5	0.348	0.041	-0.019	TRUE	0	0	1	1	1	0	0	0	0	0	1	1	P3
9	0.347	0.779	0.59	TRUE	1	0	1	1	0	1	1	0	1	1	1	1	P3
5	0.347	0.545	0.567	TRUE	1	0	1	0	0	1	0	1	0	0	0	1	P3
7	0.347	0.568	0.556	TRUE	1	0	0	1	0	1	1	1	0	0	1	1	P3
7	0.347	0.543	0.541	TRUE	1	1	1	0	0	1	1	1	0	0	1	0	P3
2	0.347	0.524	0.021	TRUE	0	0	0	0	0	1	0	0	0	1	0	0	P3
7	0.347	0.769	0.013	TRUE	0	0	1	1	0	1	0	1	1	1	0	1	P3
9	0.346	0.575	0.568	TRUE	1	1	1	0	0	1	1	1	1	1	1	0	P3
8	0.346	0.773	0.556	TRUE	0	0	1	1	0	1	1	0	1	1	1	1	P3
8	0.346	0.672	0.077	TRUE	1	0	1	1	0	1	1	1	1	0	0	1	P3
2	0.346	0.614	0.056	TRUE	0	0	0	0	0	1	1	0	0	0	0	0	P3
6	0.345	0.567	0.578	TRUE	0	0	1	0	0	1	0	1	1	1	1	0	P3
7	0.345	0.668	0.574	TRUE	0	1	1	0	0	1	1	1	0	0	1	1	P3
10	0.345	0.767	0.538	TRUE	1	1	1	1	0	1	1	1	0	1	1	1	P3
10	0.345	0.531	0.477	TRUE	0	1	1	1	1	1	1	1	1	1	1	0	P3
7	0.345	0.557	0.109	TRUE	1	1	0	1	0	1	0	0	1	1	0	1	P3
6	0.345	0.036	-0.009	TRUE	0	1	1	0	1	0	0	1	0	0	1	1	P3
9	0.344	0.565	0.541	TRUE	1	1	1	1	0	1	0	1	1	1	1	0	P3
8	0.344	0.786	0.401	TRUE	1	0	1	1	1	1	1	1	0	0	0	1	P3
6	0.344	0.641	0.14	TRUE	1	0	1	1	0	1	0	0	0	1	0	1	P3
6	0.344	0.443	-0.009	TRUE	0	1	0	0	1	1	1	1	0	1	0	0	P3
7	0.343	0.055	0.038	TRUE	0	0	1	1	1	0	0	0	1	1	1	1	P3
6	0.343	0.096	0.02	TRUE	1	1	0	1	0	0	0	1	0	1	0	1	P3
6	0.343	0.796	0.011	TRUE	0	0	0	1	1	0	1	1	0	1	0	1	P3
7	0.343	0.672	-0.019	TRUE	1	0	1	1	0	1	0	0	1	1	0	1	P3
7	0.342	0.799	0.577	TRUE	0	0	1	1	0	1	1	0	1	1	1	0	P3
10	0.342	0.497	0.143	TRUE	1	1	1	1	1	1	1	1	1	0	0	1	P3
5	0.342	0.054	0.008	TRUE	1	0	0	0	0	0	0	0	1	1	1	1	P3
2	0.342	-0.003	-0.008	TRUE	0	0	0	0	1	0	0	0	1	0	0	0	P3
3	0.342	0.564	-0.063	TRUE	0	0	1	0	1	0	1	0	0	0	0	0	P3
9	0.341	0.747	0.018	TRUE	1	1	1	1	0	1	0	1	1	1	0	1	P3
3	0.341	0.026	0.015	TRUE	0	1	0	0	0	0	0	1	0	0	1	0	P3
5	0.341	-0.006	-0.014	TRUE	1	1	0	0	1	0	0	0	0	1	0	1	P3
6	0.34	0.541	0.55	TRUE	1	1	0	0	0	1	0	0	1	1	1	0	P3
2	0.34	0.06	0.058	TRUE	0	0	0	0	0	0	0	0	0	1	1	0	P3
7	0.34	0.696	0.034	TRUE	1	0	0	1	0	0	1	1	0	1	1	1	P3
5	0.34	0.584	0.002	TRUE	1	0	0	1	0	0	1	0	1	1	0	0	P3
6	0.339	0.636	0.621	TRUE	0	0	0	1	1	1	0	1	0	1	1	0	P3
9	0.339	0.766	0.608	TRUE	1	1	1	1	1	1	0	0	0	1	1	1	P3
10	0.339	0.772	0.586	TRUE	1	1	0	1	0	1	1	1	1	1	1	1	P3
6	0.339	0.617	-0.003	TRUE	0	0	0	1	0	1	1	1	0	1	0	1	P3
5	0.339	0.57	-0.006	TRUE	0	1	0	0	1	1	0	1	1	0	0	0	P3
8	0.339	0.001	-0.021	TRUE	1	0	1	1	1	0	0	1	1	1	1	0	P3
7	0.338	0.556	0.593	TRUE	1	1	0	1	0	1	0	0	1	1	1	0	P3
10	0.338	0.863	0.589	TRUE	1	1	1	1	0	1	0	1	1	1	1	1	P3
6	0.338	0.562	0.521	TRUE	1	0	1	0	0	1	1	0	0	0	1	1	P3
6	0.338	0.556	0.156	TRUE	0	0	0	0	0	1	0	1	1	1	1	1	P3
8	0.338	0.571	0.035	TRUE	1	1	1	1	0	1	0	0	1	1	0	1	P3
7	0.338	0.618	-0.032	TRUE	0	0	1	1	0	1	1	0	1	1	0	1	P3
5	0.337	0.661	0.624	TRUE	0	0	0	0	0	1	1	0	0	1	1	1	P3
9	0.337	0.545	0.583	TRUE	1	1	0	0	1	1	1	1	1	1	1	0	P3
7	0.337	0.692	0.552	TRUE	1	0	1	0	0	1	1	1	0	0	1	1	P3
10	0.337	0.604	-0.003	TRUE	1	1	0	1	1	1	1	1	1	1	0	1	P3
8	0.337	0.554	-0.009	TRUE	1	1	1	0	1	1	0	1	0	1	0	1	P3
9	0.337	0.87	-0.014	TRUE	1	0	1	1	1	1	1	1	0	1	0	1	P3
7	0.336	0.67	0.603	TRUE	1	1	0	0	0	1	1	0	0	1	1	1	P3
11	0.336	0.834	0.579	TRUE	0	1	1	1	1	1	1	1	1	1	1	1	P3
6	0.336	0.558	0.573	TRUE	1	0	1	0	1	1	1	1	0	0	0	0	P3
6	0.336	0.512	0.052	TRUE	1	0	0	0	1	1	1	0	0	0	1	1	P3
7	0.335	0.537	0.623	TRUE	0	1	1	1	0	1	1	0	1	0	0	1	P3
4	0.335	0.519	0.572	TRUE	1	0	1	0	0	1	0	0	0	1	0	0	P3
7	0.335	0.614	0.569	TRUE	1	0	0	0	0	1	1	1	1	0	1	1	P3
10	0.335	0.709	0.484	TRUE	1	1	1	1	1	1	1	0	0	1	1	1	P3
7	0.335	0.012	0.012	TRUE	1	1	0	0	0	0	0	1	1	1	1	1	P3
4	0.334	0.711	0.542	TRUE	0	0	1	0	0	1	0	0	0	0	1	1	P3
10	0.334	0.564	0.535	TRUE	1	0	1	1	1	1	1	1	1	1	1	0	P3
2	0.334	0.146	0.084	TRUE	0	0	0	0	0	0	0	0	1	0	1	0	P3
10	0.333	0.738	0.537	TRUE	1	1	0	1	1	1	1	1	0	1	1	1	P3
5	0.333	0.707	0.065	TRUE	0	1	0	1	0	0	1	1	0	0	1	0	P3
7	0.333	0.58	0.04	TRUE	1	0	1	0	1	1	1	1	0	0	1	0	P3
8	0.333	0.024	0.023	TRUE	0	0	1	1	1	0	0	1	1	1	1	1	P3
2	0.333	0.642	-0.015	TRUE	0	0	0	0	0	1	0	1	0	0	0	0	P3
7	0.333	0.473	-0.015	TRUE	0	0	1	0	1	0	1	1	1	1	0	1	P3
6	0.333	0.043	-0.02	TRUE	0	1	0	1	1	0	0	1	0	0	1	1	P3
7	0.333	0.71	-0.022	TRUE	0	0	1	1	1	1	1	1	0	0	0	1	P3
9	0.332	0.543	0.604	TRUE	1	0	1	0	1	1	1	1	1	1	1	0	P3
9	0.332	0.538	0.571	TRUE	1	0	1	1	1	1	1	1	0	0	1	1	P3
7	0.332	0.569	0.545	TRUE	1	1	0	0	0	1	0	1	1	1	1	0	P3
4	0.332	0.609	0.52	TRUE	1	0	1	0	0	1	0	1	0	0	0	0	P3
2	0.332	0.57	0.517	TRUE	0	0	1	0	0	1	0	0	0	0	0	0	P3
4	0.332	0.509	0.048	TRUE	1	0	0	0	0	1	1	0	0	1	0	0	P3
2	0.332	0.037	0.037	TRUE	0	0	0	0	0	0	0	1	0	0	1	0	P3
2	0.332	0.559	0.006	TRUE	0	1	0	0	0	1	0	0	0	0	0	0	P3
10	0.332	0.018	-0.004	TRUE	1	1	1	1	1	0	0	1	1	1	1	1	P3
9	0.332	0.757	-0.006	TRUE	1	1	0	1	1	1	1	1	0	1	0	1	P3
7	0.331	0.556	0.589	TRUE	1	0	1	1	0	1	1	1	0	0	1	0	P3
8	0.331	0.692	0.079	TRUE	0	0	0	1	1	1	0	1	1	1	1	1	P3
7	0.331	0.026	0.003	TRUE	0	1	1	1	1	0	0	1	0	0	1	1	P3
8	0.331	0.859	-0.04	TRUE	0	0	1	1	1	1	1	1	0	1	0	1	P3
8	0.33	0.632	0.565	TRUE	1	0	1	0	0	1	1	1	0	1	1	1	P3
8	0.33	0.587	0.562	TRUE	1	0	1	0	1	1	0	1	1	0	1	1	P3
5	0.33	0.513	0.551	TRUE	1	0	0	0	0	1	0	1	1	1	0	0	P3
4	0.33	0.033	0.014	TRUE	0	0	0	1	1	0	0	0	0	0	1	1	P3
2	0.33	0.584	-0.012	TRUE	0	0	0	1	0	1	0	0	0	0	0	0	P3
5	0.33	0.574	-0.024	TRUE	0	1	0	0	1	1	0	0	0	1	0	1	P3
7	0.33	0.643	-0.03	TRUE	1	1	0	1	1	1	0	0	0	1	0	1	P3
8	0.329	0.733	0.598	TRUE	1	0	0	1	1	1	0	1	0	1	1	1	P3
6	0.329	0.75	0.578	TRUE	0	0	1	1	0	1	0	0	1	1	1	0	P3
7	0.329	0.539	0.572	TRUE	0	0	1	0	0	1	1	1	1	1	1	0	P3
10	0.329	0.556	0.57	TRUE	1	1	1	1	1	1	1	1	1	0	1	0	P3
8	0.329	0.546	-0.007	TRUE	1	1	1	1	1	0	1	1	0	0	0	1	P3
5	0.329	0.024	-0.013	TRUE	1	0	0	1	0	0	0	1	0	1	1	0	P3
10	0.329	0.804	-0.033	TRUE	1	1	1	1	0	1	1	1	1	1	0	1	P3
10	0.328	0.768	0.551	TRUE	1	1	1	1	1	1	1	1	0	0	1	1	P3
6	0.328	0.624	0.551	TRUE	1	0	1	0	0	1	0	1	0	0	1	1	P3
11	0.328	0.744	0.4785	TRUE	1	1	1	1	1	1	1	1	0	1	1	1	P3
10	0.328	0.594	0.409	TRUE	1	1	1	0	1	1	0	1	1	1	1	1	P3
4	0.328	0.517	0.144	TRUE	0	1	0	0	0	1	0	0	1	1	0	0	P3
7	0.328	0.688	0.04	TRUE	1	0	1	1	1	1	0	1	0	0	0	1	P3
4	0.328	0.022	0.01	TRUE	1	0	0	1	0	0	0	1	0	0	1	0	P3
5	0.328	-0.02	-0.034	TRUE	1	0	1	1	0	0	0	1	0	1	0	0	P3
6	0.328	0.412	-0.04	TRUE	0	0	1	0	1	0	1	1	1	1	0	0	P3
12	0.327636	0.756364	0.405273	TRUE	1	1	1	1	1	1	1	1	1	1	1	1	P3
8	0.327	0.635	0.555	TRUE	0	0	1	1	0	1	0	1	1	1	1	1	P3
8	0.327	0.568	0.524	TRUE	1	1	1	1	0	1	0	0	1	1	1	0	P3
6	0.327	0.537	0.37	TRUE	1	1	0	0	0	1	0	1	0	1	1	0	P3
10	0.327	0.621	0.166	TRUE	1	1	0	0	1	1	1	1	1	1	1	1	P3
7	0.327	0.81	0.077	TRUE	0	0	0	1	1	1	0	1	1	1	0	1	P3
9	0.327	0.54	0.065	TRUE	0	1	1	0	1	1	1	1	1	1	1	0	P3
7	0.327	0.696	0.029	TRUE	1	0	0	1	1	1	0	1	0	1	0	1	P3
6	0.327	0.658	0.017	TRUE	0	0	1	0	1	1	0	1	1	0	0	1	P3
7	0.326	0.542	0.548	TRUE	0	1	1	0	1	1	0	0	0	1	1	1	P3
11	0.326	0.6755	0.2715	TRUE	1	1	0	1	1	1	1	1	1	1	1	1	P3
8	0.326	0.755	0.01	TRUE	1	0	0	1	1	0	1	1	0	1	1	1	P3
10	0.326	0.584	-0.013	TRUE	1	1	1	1	1	0	1	1	1	1	1	0	P3
5	0.326	0.612	-0.016	TRUE	0	0	0	1	0	1	1	0	1	0	0	1	P3
4	0.326	0.664	-0.036	TRUE	0	1	1	1	0	1	0	0	0	0	0	0	P3
5	0.325	0.618	0.558	TRUE	1	0	1	1	0	1	0	0	0	1	0	0	P3
8	0.325	0.545	0.547	TRUE	1	0	0	0	1	1	1	1	1	1	1	0	P3
9	0.325	0.578	0.173	TRUE	0	1	1	1	1	1	1	1	1	0	1	0	P3
6	0.325	0.575	0.157	TRUE	0	0	0	0	1	1	1	0	0	1	1	1	P3
6	0.324	0.567	0.61	TRUE	1	0	0	0	0	1	1	0	1	1	1	0	P3
6	0.324	0.514	0.526	TRUE	1	0	0	0	0	1	0	1	1	1	1	0	P3
6	0.324	0.704	-0.016	TRUE	1	1	0	1	1	1	0	1	0	0	0	0	P3
10	0.323	0.712	0.579	TRUE	1	1	1	1	1	1	0	1	1	0	1	1	P3
8	0.323	0.573	0.395	TRUE	0	1	1	0	0	1	1	1	1	1	1	0	P3
6	0.323	0.513	0.069	TRUE	0	1	0	0	1	1	0	1	1	1	0	0	P3
2	0.323	0.11	-0.031	FALSE	1	0	0	0	0	0	0	0	0	0	0	1	P3
10	0.323	0.611	-0.032	TRUE	1	1	1	1	1	1	1	0	1	1	0	1	P3
5	0.323	0.628	-0.073	TRUE	0	0	1	0	1	1	1	1	0	0	0	0	P3
1	0.322182	0.576455	0.0370909	TRUE	0	0	0	0	0	1	0	0	0	0	0	0	P3
7	0.322	0.664	0.618	TRUE	1	0	0	0	1	1	1	0	1	0	1	1	P3
6	0.322	0.576	0.553	TRUE	1	0	0	0	1	1	1	0	0	1	1	0	P3
10	0.322	0.673	0.547	TRUE	1	1	1	0	1	1	1	1	1	0	1	1	P3
10	0.322	0.562	0.547	TRUE	1	1	0	1	1	1	1	1	1	1	1	0	P3
9	0.322	1.008	0.479	TRUE	0	1	1	1	1	1	1	0	0	1	1	1	P3
3	0.322	0.489	0.13	TRUE	0	0	0	0	0	1	0	1	1	0	0	0	P3
7	0.321	0.613	0.631	TRUE	0	0	0	1	1	1	0	1	0	1	1	1	P3
8	0.321	0.626	0.055	TRUE	0	1	1	1	1	1	1	1	0	0	1	0	P3
4	0.321	0.737	0.028	TRUE	0	0	0	1	0	1	0	1	0	1	0	0	P3
4	0.321	0.573	0.011	TRUE	1	1	0	1	0	1	0	0	0	0	0	0	P3
5	0.321	0.574	-0.014	TRUE	0	1	0	0	0	1	0	1	1	1	0	0	P3
4	0.321	0.578	-0.032	TRUE	0	0	1	0	0	1	1	1	0	0	0	0	P3
7	0.32	0.778	0.559	TRUE	1	1	1	1	0	1	0	0	0	0	1	1	P3
10	0.32	0.623	0.533	TRUE	1	1	1	0	0	1	1	1	1	1	1	1	P3
7	0.32	0.548	0.342	TRUE	0	1	1	0	0	1	0	1	1	1	1	0	P3
7	0.32	0.53	0.073	TRUE	0	1	0	0	1	1	0	1	1	1	1	0	P3
10	0.319	0.683	0.608	TRUE	1	1	1	0	1	1	1	0	1	1	1	1	P3
9	0.319	0.773	0.592	TRUE	1	0	0	1	1	1	1	1	0	1	1	1	P3
8	0.319	0.633	0.576	TRUE	0	1	0	1	1	1	1	0	0	1	1	1	P3
7	0.319	0.638	0.522	TRUE	1	1	1	1	0	1	0	0	0	1	0	1	P3
11	0.319	0.9205	0.408	TRUE	1	1	1	1	0	1	1	1	1	1	1	1	P3
10	0.319	0.736	0.263	TRUE	1	1	1	1	1	1	1	1	0	1	1	0	P3
4	0.319	0.618	-0.007	TRUE	0	0	0	1	1	1	0	1	0	0	0	0	P3
3	0.319	0.674	-0.018	TRUE	0	0	0	0	0	0	1	1	0	0	0	1	P3
9	0.318	0.585	0.628	TRUE	1	1	0	0	1	1	1	0	1	1	1	1	P3
10	0.318	0.606	0.595	TRUE	0	0	1	1	1	1	1	1	1	1	1	1	P3
9	0.318	0.596	0.507	TRUE	1	0	1	1	1	1	1	0	1	0	1	1	P3
6	0.318	0.609	0.368	TRUE	0	1	1	0	1	1	0	0	0	0	1	1	P3
6	0.318	0.599	0.357	TRUE	1	0	1	0	1	1	0	1	0	0	0	1	P3
8	0.318	0.595	0.011	TRUE	0	1	1	0	0	1	1	1	1	0	1	1	P3
7	0.318	0.028	-0.014	TRUE	1	0	0	1	1	0	0	1	1	1	1	0	P3
7	0.318	0.635	-0.016	TRUE	0	1	0	1	1	1	1	0	0	1	0	1	P3
5	0.317	0.723	0.586	TRUE	0	0	1	0	0	1	1	0	0	0	1	1	P3
6	0.317	0.59	0.534	TRUE	1	1	1	1	0	1	0	0	0	0	0	1	P3
7	0.317	0.503	0.529	TRUE	1	1	1	0	0	1	0	0	1	1	1	0	P3
8	0.317	0.559	0.148	TRUE	1	1	0	0	1	1	1	0	1	0	1	1	P3
9	0.317	0.661	0.015	TRUE	0	1	1	1	1	1	1	0	1	1	0	1	P3
4	0.317	0.644	0.012	TRUE	0	1	0	0	0	0	1	0	0	1	0	1	P3
4	0.317	0.131	0.002	TRUE	1	0	0	1	0	0	0	0	0	1	0	1	P3
2	0.317	0.754	-0.006	TRUE	0	0	0	0	0	0	1	1	0	0	0	0	P3
4	0.317	0.583	-0.007	TRUE	0	1	0	1	0	1	0	0	0	0	0	1	P3
11	0.3165	0.673	0.5925	TRUE	1	1	1	0	1	1	1	1	1	1	1	1	P3
11	0.3165	0.7125	0.5325	TRUE	1	1	1	1	1	1	0	1	1	1	1	1	P3
9	0.316	0.677	0.573	TRUE	1	0	1	0	1	1	1	1	0	1	1	1	P3
7	0.316	0.638	0.106	TRUE	0	1	0	1	0	1	1	1	1	0	1	0	P3
5	0.316	0.689	0.034	TRUE	0	1	0	0	0	0	1	0	0	1	1	1	P3
7	0.316	0.545	0.009	TRUE	0	1	1	0	1	0	1	0	1	0	1	1	P3
3	0.316	0.572	-0.03	TRUE	0	0	1	0	0	1	0	1	0	0	0	0	P3
11	0.315	0.802	0.616	TRUE	1	0	1	1	1	1	1	1	1	1	1	1	P3
3	0.315	0.683	0.6	TRUE	0	0	1	0	0	1	0	0	0	0	1	0	P3
6	0.315	0.673	0.579	TRUE	0	0	1	0	0	1	1	1	0	0	1	1	P3
8	0.315	0.788	0.452	TRUE	0	1	1	1	1	1	0	1	0	0	1	1	P3
8	0.315	0.493	0.033	TRUE	1	0	1	1	1	1	1	1	1	0	0	0	P3
5	0.315	0.6	0.021	TRUE	0	0	1	0	1	1	0	1	0	0	0	1	P3
7	0.315	0.62	0.015	TRUE	0	0	0	0	1	1	1	1	1	1	0	1	P3
8	0.315	0.592	-0.005	TRUE	0	1	1	0	1	0	1	1	1	0	1	1	P3
7	0.315	0.65	-0.021	TRUE	1	1	0	1	1	1	0	1	1	0	0	0	P3
9	0.314	0.58	0.619	TRUE	1	1	1	0	0	1	0	1	1	1	1	1	P3
8	0.314	0.655	0.608	TRUE	0	0	1	0	1	1	0	1	1	1	1	1	P3
9	0.314	0.639	0.559	TRUE	0	1	0	1	1	1	1	0	1	1	1	1	P3
9	0.314	0.671	0.504	TRUE	0	1	1	1	0	1	0	1	1	1	1	1	P3
3	0.314	0.518	0.054	TRUE	1	0	0	0	0	1	0	1	0	0	0	0	P3
6	0.314	0.696	0.043	TRUE	1	1	0	0	1	0	1	0	0	0	1	1	P3
6	0.314	0.58	-0.011	TRUE	0	1	1	1	1	1	0	0	0	0	0	1	P3
10	0.313	0.541	0.571	TRUE	0	1	1	1	1	1	1	1	0	1	1	1	P3
6	0.313	0.792	0.548	TRUE	1	0	1	1	0	1	0	0	0	0	1	1	P3
9	0.313	0.539	0.534	TRUE	1	1	1	1	0	1	1	1	0	0	1	1	P3
4	0.313	0.759	0.523	TRUE	1	0	0	1	0	1	0	0	0	0	0	1	P3
9	0.313	0.787	0.5	TRUE	1	1	1	1	1	1	1	1	0	0	1	0	P3
4	0.313	0.625	0.014	TRUE	0	0	0	0	1	0	1	0	1	0	1	0	P3
4	0.313	0.535	-0.008	TRUE	0	0	0	0	0	1	0	1	1	0	0	1	P3
5	0.313	0.558	-0.023	TRUE	1	0	0	0	1	1	1	0	0	1	0	0	P3
9	0.312	0.811	0.598	TRUE	1	1	1	1	0	1	0	1	1	0	1	1	P3
9	0.312	0.588	0.58	TRUE	1	0	1	0	1	1	0	1	1	1	1	1	P3
5	0.312	0.606	0.573	TRUE	1	1	0	1	0	1	0	0	0	0	1	0	P3
8	0.312	0.548	0.563	TRUE	1	0	1	1	0	1	1	1	0	0	1	1	P3
7	0.312	0.528	0.537	TRUE	1	1	0	0	1	1	0	0	1	1	1	0	P3
8	0.312	0.604	0.535	TRUE	1	1	1	0	0	1	0	1	0	1	1	1	P3
7	0.312	0.507	0.523	TRUE	0	0	1	1	1	1	0	1	0	1	1	0	P3
9	0.312	0.657	0.412	TRUE	0	0	0	1	1	1	1	1	1	1	1	1	P3
3	0.312	0.604	-0.008	TRUE	0	0	0	1	1	1	0	0	0	0	0	0	P3
5	0.311	0.528	0.595	TRUE	0	1	0	0	1	1	0	0	1	0	1	0	P3
5	0.311	0.73	0.567	TRUE	1	0	0	1	0	1	0	0	0	0	1	1	P3
7	0.311	0.539	0.566	TRUE	0	0	0	1	0	1	0	1	1	1	1	1	P3
7	0.311	0.54	0.335	TRUE	1	0	0	0	1	1	1	0	1	1	1	0	P3
5	0.311	0.813	-0.051	TRUE	0	0	1	1	0	1	1	1	0	0	0	0	P3
6	0.31	0.64	0.581	TRUE	0	1	0	1	0	1	0	1	0	1	1	0	P3
3	0.31	0.556	0.564	TRUE	0	1	0	0	0	1	0	0	1	0	0	0	P3
8	0.31	0.675	0.541	TRUE	1	0	1	1	0	1	1	0	1	0	1	1	P3
2	0.31	0.497	0.124	TRUE	0	0	0	0	0	1	0	0	1	0	0	0	P3
3	0.31	0.034	0.064	TRUE	0	0	0	1	0	0	0	0	0	1	1	0	P3
2	0.31	0.057	0.04	TRUE	0	0	0	1	0	0	0	0	0	0	1	0	P3
9	0.31	0.653	0.026	TRUE	1	1	1	1	0	0	1	1	1	1	1	0	P3
3	0.31	0.707	-0.007	TRUE	0	0	0	1	0	1	0	0	0	0	0	1	P3
10	0.309	0.609	0.57	TRUE	1	1	1	1	1	1	0	1	1	1	1	0	P3
10	0.309	0.74	0.561	TRUE	1	1	1	1	1	1	1	0	1	1	1	0	P3
5	0.309	0.615	0.511	TRUE	0	1	0	0	0	1	0	1	0	1	1	0	P3
5	0.309	0.535	0.148	TRUE	0	1	0	0	1	1	0	0	0	1	1	0	P3
6	0.309	0.647	0.035	TRUE	0	0	0	0	1	1	1	1	1	1	0	0	P3
10	0.309	0.675	0.025	TRUE	0	1	1	1	1	1	1	0	1	1	1	1	P3
7	0.309	0.61	0.011	TRUE	1	1	1	1	0	0	1	1	0	0	1	0	P3
6	0.309	0.875	-0.021	TRUE	0	0	1	1	0	1	1	1	0	0	0	1	P3
4	0.309	0.467	-0.021	TRUE	0	1	0	0	1	0	1	0	0	1	0	0	P3
6	0.308	0.578	0.581	TRUE	0	1	0	0	0	1	0	1	1	1	1	0	P3
10	0.308	0.695	0.575	TRUE	1	0	1	1	0	1	1	1	1	1	1	1	P3
6	0.308	0.567	0.545	TRUE	0	1	0	0	1	1	1	0	0	0	1	1	P3
7	0.308	0.56	0.538	TRUE	0	1	0	0	1	1	1	0	0	1	1	1	P3
1	0.308	0.0851818	0.0733636	TRUE	0	0	0	0	0	0	0	0	0	0	1	0	P3
3	0.308	0.641	0.035	TRUE	0	0	0	1	0	1	0	0	1	0	0	0	P3
6	0.308	0.569	0.035	TRUE	0	1	1	1	0	1	1	0	0	0	0	1	P3
4	0.308	-0.002	-0.006	TRUE	0	0	0	1	1	0	0	1	1	0	0	0	P3
6	0.307	0.701	0.619	TRUE	1	0	0	1	1	1	0	0	0	0	1	1	P3
7	0.307	0.55	0.516	TRUE	1	1	1	0	0	1	0	1	0	1	1	0	P3
9	0.307	0.972	0.146	TRUE	0	1	1	1	1	1	1	1	0	0	1	1	P3
4	0.307	0.496	0.043	TRUE	1	0	0	0	1	1	0	0	0	1	0	0	P3
5	0.307	0.639	-0.011	TRUE	0	1	0	1	0	1	1	0	0	1	0	0	P3
7	0.307	0.597	-0.034	TRUE	1	1	1	1	1	0	1	1	0	0	0	0	P3
6	0.307	0.345	-0.044	TRUE	0	1	1	0	1	0	1	1	0	1	0	0	P3
8	0.306	0.633	0.566	TRUE	1	1	1	0	1	1	1	1	0	0	1	0	P3
6	0.306	0.629	0.557	TRUE	1	0	0	0	0	1	1	0	0	1	1	1	P3
5	0.306	0.552	0.554	TRUE	0	0	0	0	0	1	0	1	1	0	1	1	P3
7	0.306	0.655	0.219	TRUE	0	1	0	1	1	1	1	0	0	1	1	0	P3
7	0.306	0.549	-0.011	TRUE	1	1	0	0	1	1	0	1	0	1	0	1	P3
8	0.306	0.776	-0.012	TRUE	1	1	0	1	1	1	0	1	0	1	0	1	P3
4	0.306	0.607	-0.062	TRUE	0	0	1	0	1	0	1	0	1	0	0	0	P3
7	0.305	0.733	0.588	TRUE	0	1	0	1	1	1	0	1	0	0	1	1	P3
5	0.305	0.555	0.516	TRUE	0	1	0	0	1	1	0	0	0	0	1	1	P3
8	0.305	0.577	0.333	TRUE	0	1	1	0	1	1	1	0	0	1	1	1	P3
6	0.305	0.6	0.251	TRUE	0	1	0	0	1	1	0	0	1	1	1	0	P3
6	0.305	0.755	0.047	TRUE	0	0	0	1	1	1	0	1	0	1	0	1	P3
7	0.305	0.611	0.029	TRUE	0	0	1	0	1	1	0	1	1	1	0	1	P3
9	0.305	0.605	0.009	TRUE	1	1	1	0	1	0	1	0	1	1	1	1	P3
10	0.304	0.726	0.577	TRUE	1	1	1	1	1	1	0	1	0	1	1	1	P3
5	0.304	0.617	0.566	TRUE	0	0	1	0	0	1	0	0	1	1	1	0	P3
2	0.304	0.543	0.559	TRUE	0	0	0	0	0	1	0	0	0	0	1	0	P3
5	0.304	0.592	0.554	TRUE	0	0	1	0	0	1	0	1	0	1	1	0	P3
6	0.304	0.452	-0.033	TRUE	1	0	1	0	1	0	1	1	1	0	0	0	P3
3	0.303	0.779	0.478	TRUE	0	0	1	1	0	1	0	0	0	0	0	0	P3
5	0.303	0.535	0.458	TRUE	0	0	0	1	0	1	0	1	0	1	1	0	P3
10	0.303	0.692	0.414	TRUE	0	1	1	1	1	1	0	1	1	1	1	1	P3
8	0.303	0.603	0.252	TRUE	0	1	1	1	1	1	0	0	1	0	1	1	P3
8	0.303	0.512	0.07	TRUE	1	1	0	1	0	1	0	1	1	1	0	1	P3
7	0.303	0.665	0.033	TRUE	0	0	0	1	1	1	1	1	0	1	0	1	P3
8	0.303	0.641	-0.009	TRUE	1	1	0	1	1	1	0	1	1	1	0	0	P3
7	0.303	0.552	-0.021	TRUE	1	0	1	1	0	0	1	1	0	1	0	1	P3
11	0.3025	0.7795	0.459	TRUE	1	1	1	1	1	1	1	0	1	1	1	1	P3
6	0.302	0.738	0.576	TRUE	1	1	0	1	0	1	0	0	0	1	1	0	P3
2	0.302	0.037	0.031	TRUE	0	0	0	0	0	0	0	0	0	0	1	1	P3
3	0.302	0.663	0.03	TRUE	0	0	0	1	0	0	1	0	0	0	1	0	P3
4	0.302	0.66	-0.013	TRUE	0	1	0	1	0	1	0	0	1	0	0	0	P3
7	0.302	0.606	-0.016	TRUE	1	1	1	1	1	0	1	0	1	0	0	0	P3
3	0.302	0.658	-0.026	TRUE	0	0	0	0	1	0	1	0	0	1	0	0	P3
6	0.302	0.53	-0.036	TRUE	1	1	0	0	0	1	1	1	0	0	0	1	P3
9	0.301	0.657	0.593	TRUE	0	1	1	0	1	1	1	1	1	0	1	1	P3
8	0.301	0.677	0.571	TRUE	1	1	1	1	1	1	0	0	0	0	1	1	P3
4	0.301	0.659	0.044	TRUE	1	0	0	1	0	1	1	0	0	0	0	0	P3
5	0.301	0.629	0.042	TRUE	0	0	0	0	1	1	0	1	1	1	0	0	P3
4	0.301	0.614	0.014	TRUE	1	0	0	0	1	0	1	0	0	0	1	0	P3
4	0.301	0.635	-0.008	TRUE	0	1	0	1	0	1	1	0	0	0	0	0	P3
6	0.301	0.653	-0.011	TRUE	0	1	0	1	0	1	1	0	0	1	0	1	P3
8	0.3	0.584	0.403	TRUE	1	1	1	1	0	1	1	0	1	0	0	1	P3
8	0.3	0.602	0.118	TRUE	0	1	1	1	0	1	0	1	1	1	1	0	P3
7	0.3	0.55	0.041	TRUE	0	1	0	0	1	1	1	0	1	1	0	1	P3
8	0.3	0.653	0.029	TRUE	0	0	1	1	1	1	1	0	1	1	0	1	P3
8	0.3	-0.004	0.008	TRUE	0	1	1	1	1	0	0	1	1	0	1	1	P3
6	0.3	0.01	-0.006	TRUE	1	0	0	1	1	0	0	1	0	1	1	0	P3
5	0.3	0.609	-0.033	TRUE	0	0	1	0	0	1	1	1	0	0	0	1	P3
4	0.299	0.705	0.596	TRUE	0	0	0	0	0	1	1	0	0	0	1	1	P3
6	0.299	0.522	0.01	TRUE	1	0	0	0	1	1	1	0	1	1	0	0	P3
6	0.299	0.676	-0.008	TRUE	0	1	0	1	1	1	0	0	0	1	0	1	P3
6	0.298	0.634	0.569	TRUE	1	1	0	1	0	1	0	0	0	0	1	1	P3
9	0.298	0.576	0.531	TRUE	1	1	1	0	1	1	1	0	1	1	1	0	P3
9	0.298	0.659	0.334	TRUE	1	1	0	1	1	1	0	1	1	1	1	0	P3
10	0.298	0.55	-0.017	TRUE	1	1	1	1	1	0	1	1	1	0	1	1	P3
5	0.298	0.583	-0.019	TRUE	0	1	0	1	0	1	1	0	0	0	0	1	P3
6	0.298	0.726	-0.06	TRUE	0	0	1	1	0	1	1	1	0	1	0	0	P3
6	0.297	0.753	0.639	TRUE	1	0	0	1	0	1	1	1	1	0	0	0	P3
10	0.297	0.608	0.596	TRUE	0	1	1	0	1	1	1	1	1	1	1	1	P3
10	0.297	0.543	0.567	TRUE	1	0	1	1	1	1	1	1	0	1	1	1	P3
10	0.297	0.595	0.544	TRUE	0	1	1	1	1	1	1	1	1	0	1	1	P3
5	0.297	0.606	0.517	TRUE	1	0	1	0	0	1	0	0	0	0	1	1	P3
9	0.297	0.585	0.418	TRUE	0	1	1	0	1	1	1	0	1	1	1	1	P3
10	0.297	0.697	0.164	TRUE	1	1	0	1	1	1	0	1	1	1	1	1	P3
6	0.297	0.623	0.062	TRUE	0	0	0	0	1	1	0	1	1	1	0	1	P3
3	0.297	0.5	0	TRUE	0	1	0	0	0	0	1	0	0	1	0	0	P3
9	0.297	0.513	-0.009	TRUE	1	1	1	1	1	0	1	1	1	0	1	0	P3
10	0.297	0.81	-0.02	TRUE	1	1	1	1	1	1	1	1	0	1	0	1	P3
9	0.297	0.694	-0.027	TRUE	1	1	0	1	1	1	0	1	1	1	0	1	P3
4	0.297	0.401	-0.042	TRUE	0	0	1	0	0	0	1	1	0	1	0	0	P3
8	0.297	0.552	-0.055	TRUE	1	1	0	0	1	1	1	1	0	1	0	1	P3
9	0.296	0.541	0.607	TRUE	0	0	1	1	1	1	1	1	0	1	1	1	P3
4	0.296	0.572	0.587	TRUE	0	1	0	0	1	1	0	0	0	0	1	0	P3
8	0.296	0.537	0.562	TRUE	1	0	1	0	1	1	1	0	1	1	1	0	P3
4	0.296	0.653	0.042	TRUE	0	0	0	0	1	0	1	0	1	1	0	0	P3
8	0.296	0.694	-0.022	TRUE	1	0	0	1	1	0	1	1	1	1	0	1	P3
8	0.295	0.733	0.548	TRUE	1	1	0	1	0	1	0	1	1	1	1	0	P3
6	0.295	0.599	0.326	TRUE	0	1	0	1	0	1	1	0	1	0	1	0	P3
7	0.295	0.755	0.213	TRUE	1	1	0	1	0	1	0	1	0	1	1	0	P3
6	0.295	0.551	-0.007	TRUE	0	1	1	1	1	0	1	1	0	0	0	0	P3
7	0.294	0.703	0.596	TRUE	1	1	0	1	1	1	0	0	0	0	1	1	P3
6	0.294	0.594	0.592	TRUE	0	0	0	1	0	1	1	1	0	1	1	0	P3
4	0.294	0.568	0.565	TRUE	0	1	0	0	0	1	0	1	0	0	1	0	P3
9	0.294	0.659	0.062	TRUE	0	1	1	1	0	1	1	1	1	1	1	0	P3
7	0.294	0.587	-0.021	TRUE	0	1	1	0	1	0	1	1	1	0	0	1	P3
10	0.293	0.777	0.603	TRUE	0	1	0	1	1	1	1	1	1	1	1	1	P3
5	0.293	0.653	0.566	TRUE	1	0	1	0	0	1	0	0	1	0	1	0	P3
8	0.293	0.51	0.262	TRUE	1	1	0	0	1	1	0	1	1	1	1	0	P3
5	0.293	0.587	-0.01	TRUE	0	0	0	1	0	1	0	1	1	0	0	1	P3
6	0.293	0.67	-0.024	TRUE	0	1	0	1	1	1	1	0	0	1	0	0	P3
3	0.292	0.554	0.548	TRUE	0	1	0	0	0	1	0	0	0	0	1	0	P3
6	0.292	0.533	0.537	TRUE	0	1	1	0	1	1	0	0	0	1	1	0	P3
8	0.292	0.58	-0.025	TRUE	0	1	1	1	1	1	1	0	0	1	0	1	P3
8	0.291	0.526	0.542	TRUE	0	1	1	1	0	1	0	1	1	0	1	1	P3
4	0.291	0.576	-0.016	TRUE	0	1	0	0	1	1	0	0	1	0	0	0	P3
5	0.291	0.572	-0.017	TRUE	0	1	0	0	0	1	1	1	0	0	0	1	P3
9	0.29	0.98	0.131	TRUE	1	0	1	1	0	1	1	1	1	1	0	1	P3
6	0.29	0.819	-0.015	TRUE	0	1	1	1	1	1	0	1	0	0	0	0	P3
10	0.289	0.684	0.559	TRUE	1	1	1	0	1	1	1	1	0	1	1	1	P3
8	0.288	0.848	0.594	TRUE	1	1	1	1	0	1	0	1	1	0	1	0	P3
9	0.288	0.587	0.361	TRUE	0	1	0	0	1	1	1	1	1	1	1	1	P3
5	0.288	0.519	0.043	TRUE	1	0	0	0	0	1	1	0	1	1	0	0	P3
10	0.288	0.695	-0.003	TRUE	1	0	1	1	1	0	1	1	1	1	1	1	P3
10	0.287	0.803	0.563	TRUE	1	1	1	1	1	1	0	0	1	1	1	1	P3
8	0.287	0.649	0.023	TRUE	1	0	1	1	0	0	1	0	1	1	1	1	P3
9	0.287	0.6	-0.009	TRUE	1	1	1	0	0	0	1	1	1	1	1	1	P3
6	0.287	0.583	-0.029	TRUE	1	1	0	0	1	1	0	0	0	1	0	1	P3
4	0.286	0.603	0.094	TRUE	0	0	0	0	0	1	0	1	1	1	0	0	P3
6	0.286	0.598	-0.014	TRUE	1	1	1	0	1	0	1	0	0	0	1	0	P3
3	0.286	0.011	-0.017	TRUE	0	0	0	0	1	0	0	0	1	0	0	1	P3
6	0.285	0.681	0.104	TRUE	1	0	0	1	0	1	0	1	0	1	0	1	P3
7	0.285	0.68	0.015	TRUE	1	0	0	1	0	0	1	0	1	1	1	1	P3
5	0.285	0.554	-0.009	TRUE	0	1	1	1	0	1	0	0	0	0	0	1	P3
4	0.285	0.769	-0.018	TRUE	0	0	0	1	0	0	1	1	0	0	0	1	P3
10	0.284	0.849	0.575	TRUE	1	1	1	1	0	1	1	0	1	1	1	1	P3
7	0.284	0.602	-0.011	TRUE	1	1	1	1	0	0	1	0	0	0	1	1	P3
5	0.284	0.585	-0.029	TRUE	0	1	0	1	0	1	1	0	1	0	0	0	P3
7	0.283	1.145	0.572	TRUE	1	0	1	1	0	1	1	1	1	0	0	0	P3
6	0.283	0.575	-0.002	TRUE	0	0	1	1	0	0	1	1	1	0	1	0	P3
6	0.283	0.418	-0.038	TRUE	1	0	1	0	1	0	1	1	0	1	0	0	P3
5	0.283	0.427	-0.05	TRUE	0	0	1	0	1	0	1	1	0	1	0	0	P3
7	0.282	0.723	0.517	TRUE	0	1	1	1	1	1	0	1	0	0	1	0	P3
8	0.282	0.736	0.437	TRUE	0	0	1	0	1	1	1	0	1	1	1	1	P3
6	0.282	0.601	-0.021	TRUE	0	0	1	1	0	1	0	1	1	0	0	1	P3
3	0.28	0.603	0.028	TRUE	0	0	0	0	0	1	0	1	0	1	0	0	P3
2	0.28	0.562	-0.036	TRUE	0	0	0	0	0	1	0	0	0	0	0	1	P3
5	0.278	0.641	-0.03	TRUE	0	0	1	0	0	0	1	1	1	0	0	1	P3
10	0.277	0.657	0.578	TRUE	1	1	1	1	1	1	1	0	1	0	1	1	P3
8	0.277	0.737	0.37	TRUE	0	1	0	1	0	1	1	1	1	1	1	0	P3
8	0.277	0.604	0.021	TRUE	0	1	0	0	1	1	1	1	1	1	0	1	P3
8	0.276	0.509	0.606	TRUE	0	1	0	0	1	1	1	1	1	1	1	0	P3
6	0.276	0.616	0.022	TRUE	1	0	0	0	1	0	1	0	1	0	1	1	P3
8	0.276	0.696	0.006	TRUE	1	1	1	1	0	0	1	0	0	1	1	1	P3
7	0.276	0.434	-0.005	TRUE	1	1	1	0	1	0	1	1	0	1	0	0	P3
8	0.276	0.552	-0.013	TRUE	1	1	1	1	0	0	1	1	0	0	1	1	P3
3	0.275	0.622	0.028	TRUE	0	0	0	0	1	0	1	0	0	0	1	0	P3
4	0.275	0.514	-0.061	TRUE	1	0	1	0	0	0	1	0	1	0	0	0	P3
6	0.274	0.87	0.129	TRUE	0	0	1	1	0	1	1	0	1	0	0	1	P3
6	0.274	0.7	0.029	TRUE	0	0	0	1	1	0	1	0	1	1	0	1	P3
5	0.274	0.65	0.001	TRUE	0	0	0	1	1	0	1	1	1	0	0	0	P3
3	0.274	0.572	-0.004	TRUE	0	0	0	1	0	1	1	0	0	0	0	0	P3
4	0.274	-0.005	-0.009	TRUE	0	1	0	0	1	0	0	0	1	0	0	1	P3
7	0.274	0.56	-0.012	TRUE	1	0	1	1	0	0	1	0	1	0	1	1	P3
5	0.274	0.692	-0.025	TRUE	0	0	0	1	0	0	1	1	0	1	0	1	P3
7	0.273	0.589	-0.025	TRUE	0	0	1	0	1	0	1	1	1	0	1	1	P3
6	0.272	0.573	0.534	TRUE	0	1	1	0	0	1	0	1	0	1	1	0	P3
3	0.272	0.575	-0.022	TRUE	0	1	0	0	1	0	1	0	0	0	0	0	P3
3	0.272	0.411	-0.034	TRUE	0	0	0	0	0	0	1	1	0	1	0	0	P3
7	0.271	0.549	0.544	TRUE	0	1	1	1	0	1	0	0	1	0	1	1	P3
5	0.271	0.687	-0.017	TRUE	0	1	1	1	0	1	0	1	0	0	0	0	P3
9	0.27	0.787	0.041	TRUE	1	1	1	1	0	1	1	1	0	1	0	1	P3
7	0.27	0.668	0.025	TRUE	0	1	1	1	0	0	1	0	0	1	1	1	P3
6	0.27	0.605	0.017	TRUE	0	0	0	0	1	0	1	1	1	0	1	1	P3
9	0.27	0.579	-0.019	TRUE	1	1	1	1	0	0	1	1	0	1	1	1	P3
5	0.27	0.709	-0.023	TRUE	1	0	0	1	1	1	0	1	0	0	0	0	P3
8	0.269	0.535	0.546	TRUE	0	0	1	1	1	1	1	1	0	1	1	0	P3
7	0.269	0.69	0.019	TRUE	0	1	1	1	0	0	1	1	1	0	1	0	P3
10	0.269	0.691	0.007	TRUE	1	1	1	1	0	0	1	1	1	1	1	1	P3
7	0.268	0.692	0.045	TRUE	1	1	0	0	1	0	1	0	1	0	1	1	P3
7	0.268	0.695	-0.016	TRUE	1	0	0	1	0	0	1	1	1	1	0	1	P3
6	0.267	0.645	0.016	TRUE	0	1	0	0	1	0	1	0	0	1	1	1	P3
5	0.267	0.602	-0.004	TRUE	1	1	0	0	1	0	1	0	0	0	1	0	P3
3	0.267	0.53	-0.021	TRUE	1	0	0	0	0	0	1	0	1	0	0	0	P3
7	0.266	0.758	0.423	TRUE	0	1	0	1	0	1	0	1	1	1	1	0	P3
7	0.265	0.644	0.528	TRUE	0	0	1	0	1	1	1	0	0	1	1	1	P3
10	0.265	0.606	-0.019	TRUE	1	1	1	1	1	0	1	1	1	1	0	1	P3
4	0.265	-0.008	-0.102	TRUE	0	0	1	0	1	0	0	0	0	1	0	1	P3
10	0.264	0.772	0.587	TRUE	1	0	0	1	1	1	1	1	1	1	1	1	P3
7	0.264	0.518	0.478	TRUE	0	0	0	1	1	1	1	1	0	1	1	0	P3
2	0.264	0.665	-0.002	TRUE	0	0	0	0	0	0	1	0	0	0	0	1	P3
6	0.264	0.534	-0.024	TRUE	1	0	1	1	0	0	1	0	1	0	0	1	P3
2	0.264	0.534	-0.067	TRUE	0	0	1	0	0	0	1	0	0	0	0	0	P3
4	0.263	0.568	0	TRUE	0	1	0	0	0	0	1	0	0	0	1	1	P3
9	0.262	0.625	0.619	TRUE	0	1	1	1	1	1	0	1	1	0	1	1	P3
5	0.262	0.711	0.135	TRUE	1	0	0	1	0	1	1	1	0	0	0	0	P3
6	0.262	0.576	-0.026	TRUE	1	1	1	1	0	0	1	0	1	0	0	0	P3
7	0.262	0.527	-0.029	TRUE	1	1	1	1	1	0	1	0	0	0	1	0	P3
3	0.261	0.542	0.604	TRUE	1	0	0	0	0	1	1	0	0	0	0	0	P3
7	0.26	0.572	-0.024	TRUE	0	1	1	0	1	0	1	0	1	1	1	0	P3
10	0.259	0.712	0.545	TRUE	0	1	1	1	0	1	1	1	1	1	1	1	P3
10	0.258	0.597	0.58	TRUE	1	0	1	0	1	1	1	1	1	1	1	1	P3
5	0.258	0.615	0.401	TRUE	1	1	0	1	0	1	0	0	0	0	0	1	P3
5	0.258	0.587	0.013	TRUE	1	0	0	0	1	0	1	0	0	0	1	1	P3
5	0.258	0.556	-0.002	TRUE	0	1	0	0	1	0	1	1	0	1	0	0	P3
6	0.257	0.442	-0.032	TRUE	1	1	0	0	1	0	1	1	0	1	0	0	P3
4	0.256	0.637	0.028	TRUE	0	1	0	1	0	0	1	0	0	0	1	0	P3
6	0.256	0.672	-0.014	TRUE	0	1	1	1	0	0	1	0	1	0	0	1	P3
4	0.255	0.385	-0.006	TRUE	0	1	0	0	0	0	1	1	0	1	0	0	P3
8	0.255	0.566	-0.014	TRUE	1	0	1	0	1	0	1	1	1	0	1	1	P3
7	0.255	0.629	-0.015	TRUE	1	0	1	1	1	0	1	1	0	0	1	0	P3
5	0.254	0.725	0.32	TRUE	1	0	0	1	0	1	0	1	0	1	0	0	P3
7	0.254	0.796	-0.017	TRUE	0	1	1	1	1	1	1	0	0	1	0	0	P3
5	0.254	0.61	-0.027	TRUE	1	0	1	1	0	0	1	0	1	0	0	0	P3
2	0.253	0.689	0.025	TRUE	0	0	0	0	0	0	1	0	0	1	0	0	None
11	0.253	0.6045	-0.012	TRUE	1	1	1	1	1	0	1	1	1	1	1	1	P3
6	0.252	0.667	0.03	TRUE	1	0	0	1	0	0	1	0	1	1	0	1	P3
6	0.252	0.582	-0.014	TRUE	1	1	1	0	0	0	1	0	0	0	1	1	P3
5	0.252	0.566	-0.017	TRUE	1	0	1	1	0	0	1	0	0	0	1	0	P3
10	0.251	0.636	0.027	TRUE	1	1	0	1	1	0	1	1	1	1	1	1	P3
8	0.251	0.653	-0.005	TRUE	0	1	1	0	0	0	1	1	1	1	1	1	P3
2	0.251	-0.002	-0.005	TRUE	0	0	0	1	0	0	0	1	0	0	0	0	P3
6	0.25	0.632	0.039	TRUE	1	1	0	1	0	0	1	1	0	0	1	0	P3
9	0.25	0.578	0.012	TRUE	1	1	1	1	0	1	1	1	1	0	0	1	P3
7	0.25	0.619	0.003	TRUE	0	0	0	1	1	0	1	1	1	1	0	1	P3
5	0.25	0.632	-0.016	TRUE	0	0	0	0	1	0	1	0	0	1	1	1	P3
8	0.248	0.521	-0.016	TRUE	1	1	1	0	1	0	1	0	1	1	1	0	P3
8	0.248	0.563	-0.028	TRUE	1	1	1	1	1	0	1	0	0	0	1	1	P3
8	0.248	0.542	-0.032	TRUE	1	1	1	1	1	0	1	1	1	0	0	0	P3
5	0.247	0.441	-0.008	TRUE	0	1	1	0	0	0	1	1	0	1	0	0	P3
4	0.247	0.598	-0.03	TRUE	0	1	0	1	1	0	1	0	0	0	0	0	P3
6	0.246	0.677	0.017	TRUE	1	0	0	1	0	0	1	1	0	1	1	0	P3
10	0.246	0.518	-0.009	TRUE	0	1	1	1	1	0	1	1	1	1	1	1	P3
5	0.245	0.627	0.032	TRUE	0	0	0	0	1	0	1	0	1	1	0	1	P3
6	0.245	0.58	0.025	TRUE	0	1	0	0	1	0	1	0	1	1	0	1	P3
5	0.245	0.624	0.006	TRUE	1	0	0	1	1	0	1	0	0	0	1	0	P3
6	0.244	0.588	-0.033	TRUE	0	1	1	0	1	0	1	0	0	1	1	0	P3
6	0.243	0.518	0.005	TRUE	0	1	1	0	1	0	1	0	1	0	1	0	P3
5	0.243	0.624	-0.011	TRUE	0	1	0	1	0	0	1	0	1	0	0	1	P3
7	0.242	0.591	0.013	TRUE	1	1	0	0	1	0	1	0	0	1	1	1	P3
5	0.241	0.629	0.02	TRUE	1	0	0	1	0	0	1	1	0	0	1	0	P3
1	0.241	0.015	0.00181818	TRUE	0	0	0	1	0	0	0	0	0	0	0	0	None
8	0.241	0.412	-0.004	TRUE	1	1	1	0	1	0	1	1	1	1	0	0	P3
5	0.241	0.512	-0.008	TRUE	0	1	0	1	1	0	1	0	0	0	1	0	P3
7	0.241	0.659	-0.029	TRUE	0	0	1	1	1	0	1	1	1	0	1	0	P3
5	0.24	0.542	-0.034	TRUE	0	0	1	0	1	0	1	0	1	1	0	0	P3
6	0.237	0.613	0	TRUE	0	0	0	0	0	0	1	1	1	1	1	1	P3
7	0.237	0.595	-0.021	TRUE	1	1	0	0	0	0	1	1	1	0	1	1	P3
4	0.237	0.591	-0.035	TRUE	0	0	0	0	1	0	1	0	0	1	0	1	P3
3	0.236	0.607	-0.028	TRUE	1	0	0	1	0	0	1	0	0	0	0	0	P3
6	0.236	0.606	-0.036	TRUE	1	0	1	1	0	0	1	1	1	0	0	0	P3
9	0.235	0.696	0.036	TRUE	1	1	1	1	0	0	1	0	1	1	1	1	P3
6	0.235	0.615	-0.012	TRUE	1	0	0	1	1	0	1	1	0	0	1	0	P3
7	0.235	0.532	-0.014	TRUE	1	0	1	0	1	0	1	0	1	1	1	0	P3
7	0.234	0.562	0.009	TRUE	1	1	0	1	1	0	1	0	0	0	1	1	P3
5	0.234	0.504	-0.004	TRUE	1	1	0	0	0	0	1	0	0	0	1	1	P3
5	0.234	0.638	-0.016	TRUE	0	0	0	0	1	0	1	1	1	0	0	1	P3
5	0.234	0.507	-0.025	TRUE	0	1	1	1	0	0	1	0	1	0	0	0	P3
6	0.234	0.524	-0.048	TRUE	1	0	1	1	0	0	1	1	0	1	0	0	P3
6	0.234	0.68	-0.052	TRUE	0	0	1	1	1	0	1	1	1	0	0	0	P3
6	0.232	0.49	0.003	TRUE	1	1	0	0	0	0	1	1	0	0	1	1	P3
8	0.231	0.643	0.001	TRUE	1	1	1	1	0	0	1	1	1	0	0	1	P3
9	0.231	0.593	-0.018	TRUE	0	1	1	1	0	0	1	1	1	1	1	1	P3
6	0.23	0.587	-0.005	TRUE	0	1	0	1	1	0	1	0	0	1	1	0	P3
5	0.229	0.641	0.021	TRUE	1	0	0	0	0	0	1	0	1	0	1	1	P3
8	0.229	0.611	-0.005	TRUE	0	1	1	0	1	0	1	1	1	1	0	1	P3
5	0.229	0.404	-0.037	TRUE	0	0	1	0	0	0	1	1	1	1	0	0	P3
4	0.228	0.517	-0.024	TRUE	0	1	0	0	0	0	1	1	0	0	0	1	P3
1	0.227455	0.585182	-0.0264545	TRUE	0	0	0	0	0	0	1	0	0	0	0	0	None
8	0.227	0.589	-0.008	TRUE	1	1	1	0	1	0	1	0	1	0	1	1	P3
5	0.226	0.54	-0.012	TRUE	1	0	1	0	1	0	1	0	0	0	1	0	P3
7	0.226	0.59	-0.025	TRUE	0	0	1	1	0	0	1	1	1	1	1	0	P3
8	0.225	0.642	0.018	TRUE	1	1	1	1	0	0	1	1	1	0	1	0	P3
4	0.225	0.641	0.004	TRUE	1	0	0	1	0	0	1	0	0	0	1	0	P3
3	0.225	0.002	0.003	TRUE	1	0	0	1	0	0	0	1	0	0	0	0	P3
7	0.225	0.529	0	TRUE	1	1	0	0	1	0	1	1	1	1	0	0	P3
5	0.225	0.656	-0.029	TRUE	0	0	1	0	1	0	1	0	0	1	0	1	P3
4	0.225	0.548	-0.043	TRUE	0	1	1	1	0	0	1	0	0	0	0	0	P3
2	0.224	0.523	-0.097	TRUE	0	0	0	0	1	0	1	0	0	0	0	0	P3
4	0.221	0.617	0.02	TRUE	1	0	0	0	0	0	1	0	0	0	1	1	P3
6	0.221	0.678	-0.015	TRUE	1	1	0	1	0	0	1	0	1	0	0	1	P3
9	0.219	0.625	0.039	TRUE	0	0	1	1	1	0	1	1	1	1	1	1	P3
6	0.219	0.581	-0.013	TRUE	1	0	0	1	0	0	1	1	0	1	0	1	P3
8	0.219	0.643	-0.015	TRUE	0	0	1	1	0	0	1	1	1	1	1	1	P3
7	0.219	0.569	-0.028	TRUE	0	0	1	0	1	0	1	0	1	1	1	1	P3
4	0.218	0.593	0.002	TRUE	0	0	0	0	0	0	1	1	1	0	1	0	P3
7	0.218	0.541	-0.034	TRUE	0	1	1	0	0	0	1	1	1	1	0	1	P3
6	0.217	0.664	-0.014	TRUE	1	0	1	1	0	0	1	1	0	0	1	0	P3
7	0.216	0.633	-0.004	TRUE	1	1	0	0	1	0	1	0	1	1	1	0	P3
5	0.216	0.487	-0.042	TRUE	1	0	1	0	0	0	1	0	1	0	0	1	P3
5	0.215	0.701	0.015	TRUE	0	0	0	1	0	0	1	1	0	1	1	0	P3
2	0.215	0.566	-0.034	TRUE	0	0	0	0	0	0	1	0	1	0	0	0	P3
7	0.214	0.63	0.011	TRUE	0	0	1	1	1	0	1	1	1	0	0	1	P3
5	0.214	0.624	-0.004	TRUE	0	0	0	1	1	0	1	0	1	1	0	0	P3
4	0.214	0.567	-0.023	TRUE	1	0	0	1	0	0	1	0	1	0	0	0	P3
4	0.213	0.622	-0.007	TRUE	0	0	0	0	1	0	1	0	0	1	1	0	P3
3	0.213	-0.015	-0.008	TRUE	0	0	0	1	0	0	0	1	0	1	0	0	P3
9	0.212	0.511	0.001	TRUE	1	1	1	0	1	0	1	1	1	0	1	1	P3
10	0.212	0.572	-0.012	TRUE	1	1	1	0	1	0	1	1	1	1	1	1	P3
7	0.212	-0.008	-0.013	TRUE	1	1	0	1	0	0	0	1	1	1	0	1	P3
8	0.211	0.484	-0.021	TRUE	1	1	1	1	0	0	1	1	0	1	0	1	P3
6	0.21	0.535	-0.015	TRUE	1	0	0	0	1	0	1	0	1	1	1	0	P3
6	0.209	0.694	-0.004	TRUE	1	0	0	1	0	0	1	1	0	0	1	1	P3
3	0.209	0.554	-0.009	TRUE	0	0	0	0	0	0	1	0	1	1	0	0	P3
5	0.208	0.079	-0.015	TRUE	1	1	0	1	0	0	0	0	0	1	0	1	P3
7	0.208	0.624	-0.027	TRUE	0	0	1	0	0	0	1	1	1	1	1	1	P3
9	0.207	0.621	0.004	TRUE	1	0	0	1	1	0	1	1	1	1	1	1	P3
9	0.207	0.551	-0.036	TRUE	1	1	1	0	1	0	1	1	1	1	0	1	P3
6	0.206	0.591	-0.009	TRUE	0	1	0	0	0	0	1	1	1	0	1	1	P3
8	0.206	0.575	-0.029	TRUE	1	1	0	0	0	0	1	1	1	1	1	1	P3
4	0.205	0.564	-0.045	TRUE	0	0	1	0	1	0	1	1	0	0	0	0	P3
3	0.204	0.657	0.044	TRUE	0	0	0	0	0	0	1	0	0	0	1	1	P3
6	0.204	0.589	0.015	TRUE	0	0	0	0	1	0	1	1	1	1	0	1	P3
6	0.204	0.521	-0.043	TRUE	0	0	1	0	1	0	1	0	0	1	1	1	P3
5	0.203	0.688	0.038	TRUE	1	0	0	0	0	0	1	1	0	1	1	0	P3
6	0.202	0.582	0.003	TRUE	1	0	0	0	0	0	1	1	1	0	1	1	P3
2	0.202	0.607	-0.031	TRUE	0	1	0	0	0	0	1	0	0	0	0	0	P3
2	0.201	0.573	-0.038	TRUE	0	0	0	1	0	0	1	0	0	0	0	0	P3
5	0.2	0.568	0.004	TRUE	0	0	0	1	0	0	1	1	1	0	1	0	P3
4	0.2	-0.028	-0.026	TRUE	0	1	1	1	0	0	0	0	1	0	0	0	P3
5	0.197	0.568	0.013	TRUE	0	0	0	0	1	0	1	1	1	1	0	0	P3
2	0.196	0.723	0.006	TRUE	0	0	0	0	0	0	1	0	0	0	1	0	P3
5	0.195	0.503	0	TRUE	0	1	0	0	1	0	1	0	0	1	0	1	P3
4	0.194	0.604	-0.024	TRUE	0	0	0	0	1	0	1	0	1	0	0	1	P3
6	0.194	0.51	-0.029	TRUE	0	1	0	1	0	0	1	1	1	0	1	0	P3
10	0.192	0.587	-0.003	TRUE	1	1	1	1	1	0	1	0	1	1	1	1	P3
7	0.189	0.542	-0.013	TRUE	1	1	1	0	0	0	1	0	1	0	1	1	P3
7	0.189	0.524	-0.037	TRUE	1	1	1	1	0	0	1	1	0	1	0	0	P3
2	0.187	0.532	-0.03	TRUE	1	0	0	0	0	0	1	0	0	0	0	0	P3
8	0.186	0.617	-0.015	TRUE	0	1	1	1	1	0	1	1	1	0	1	0	P3
3	0.186	0.549	-0.045	TRUE	0	0	1	0	0	0	1	1	0	0	0	0	P3
5	0.183	0.478	-0.009	TRUE	0	1	1	0	0	0	1	0	0	0	1	1	P3
7	0.18	0.566	-0.004	TRUE	1	1	0	1	0	0	1	1	0	0	1	1	P3
5	0.179	0.108	-0.016	FALSE	1	0	0	0	0	0	0	1	1	1	0	1	P3
5	0.178	0.565	-0.03	TRUE	0	0	1	0	1	0	1	0	1	0	1	0	P3
3	0.176	0.538	-0.034	TRUE	0	1	0	1	0	0	1	0	0	0	0	0	P3
6	0.174	0.603	-0.001	TRUE	1	1	0	1	1	0	1	0	0	0	1	0	P3
3	0.171	0.539	0.013	TRUE	0	0	0	0	0	0	1	0	1	0	1	0	P3
5	0.17	0.565	-0.011	TRUE	0	0	0	0	0	0	1	1	1	0	1	1	P3
8	0.169	0.625	0.013	TRUE	0	0	1	1	1	0	1	1	1	1	0	1	P3
6	0.169	0.59	-0.029	TRUE	0	0	1	0	1	0	1	0	1	1	1	0	P3
6	0.167	0.552	-0.021	TRUE	0	0	1	0	1	0	1	0	1	1	0	1	P3
7	0.164	0.61	-0.017	TRUE	1	1	1	1	0	0	1	1	1	0	0	0	P3
8	0.159	0.532	-0.019	TRUE	0	1	1	0	1	0	1	0	1	1	1	1	P3
5	0.158	0.488	-0.028	TRUE	0	1	1	1	0	0	1	1	0	0	0	0	P3
6	0.157	0.632	-0.016	TRUE	0	1	1	0	0	0	1	1	1	0	0	1	P3
7	0.153	-0.017	-0.033	TRUE	1	1	1	1	0	0	0	1	1	0	0	1	P3
9	0.152	0.504	-0.029	TRUE	1	1	1	1	1	0	1	1	0	0	1	1	P3
5	0.147	0.598	-0.01	TRUE	1	0	0	0	1	0	1	0	0	1	1	0	P3
4	0.147	0.567	-0.048	TRUE	0	0	0	0	0	0	1	1	1	0	0	1	P3
6	0.145	-0.018	-0.012	TRUE	1	1	0	1	0	0	0	1	1	1	0	0	P3
10	0.144	0.575	-0.024	TRUE	1	1	1	1	1	0	1	1	0	1	1	1	P3
3	0.143	-0.012	-0.049	FALSE	0	0	1	0	0	0	0	1	0	1	0	0	P3
3	0.14	-0.031	-0.02	FALSE	1	1	0	0	0	0	0	0	0	0	0	1	P3
5	0.136	-0.02	-0.013	TRUE	0	1	1	1	0	0	0	1	1	0	0	0	P3
3	0.136	0.543	-0.031	TRUE	0	0	0	0	0	0	1	1	1	0	0	0	P3
5	0.132	0.003	-0.004	TRUE	1	0	1	1	0	0	0	0	1	1	0	0	P3
6	0.13	-0.029	-0.033	TRUE	1	0	1	1	0	0	0	1	0	1	0	1	P3
5	0.129	0.538	-0.005	TRUE	0	1	0	0	1	0	1	0	0	1	1	0	P3
2	0.127	-0.007	-0.01	FALSE	0	0	0	0	0	0	0	1	0	1	0	0	P3
5	0.127	-0.013	-0.027	TRUE	1	0	0	1	0	0	0	1	0	1	0	1	P3
4	0.123	-0.013	-0.018	TRUE	1	0	0	1	0	0	0	1	0	0	0	1	P3
2	0.122	-0.002	-0.005	TRUE	0	0	0	1	0	0	0	0	1	0	0	0	P3
2	0.118	0.009	-0.015	FALSE	0	1	0	0	0	0	0	0	0	1	0	0	P3
2	0.117	-0.038	-0.08	FALSE	0	0	1	0	0	0	0	0	0	1	0	0	P3
2	0.113	-0.013	0	FALSE	0	1	0	0	0	0	0	0	0	0	0	1	P3
4	0.112	0.051	-0.011	FALSE	1	0	0	0	0	0	0	0	1	1	0	1	P3
6	0.109	-0.008	-0.014	TRUE	1	1	1	1	0	0	0	1	1	0	0	0	P3
4	0.109	-0.009	-0.026	FALSE	0	0	1	0	0	0	0	1	1	1	0	0	P3
2	0.105	0.003	0	TRUE	0	0	0	1	0	0	0	0	0	1	0	0	P3
4	0.104	-0.02	-0.018	FALSE	1	0	0	0	0	0	0	1	1	1	0	0	P3
2	0.101	0.002	-0.058	FALSE	0	0	1	0	0	0	0	0	1	0	0	0	P3
2	0.097	-0.01	-0.004	FALSE	1	0	0	0	0	0	0	1	0	0	0	0	None
2	0.097	-0.003	-0.014	TRUE	0	0	0	1	0	0	0	0	0	0	0	1	P3
4	0.096	-0.021	-0.026	FALSE	0	1	0	0	0	0	0	1	1	0	0	1	P3
5	0.096	-0.022	-0.035	FALSE	0	1	0	0	0	0	0	1	1	1	0	1	P3
2	0.096	-0.048	-0.066	FALSE	0	0	1	0	0	0	0	1	0	0	0	0	P3
3	0.092	-0.026	-0.026	FALSE	0	1	0	0	0	0	0	1	0	0	0	1	P3
1	0.0916364	0.0176364	-0.00127273	FALSE	0	0	0	0	0	0	0	0	0	0	0	1	P3
5	0.091	-0.013	-0.015	FALSE	1	1	1	0	0	0	0	0	1	0	0	1	P3
2	0.091	-0.007	-0.066	TRUE	0	0	1	1	0	0	0	0	0	0	0	0	None
2	0.09	-0.049	-0.069	FALSE	0	0	1	0	0	0	0	0	0	0	0	1	P3
3	0.087	0.063	-0.018	FALSE	1	0	0	0	0	0	0	0	0	1	0	1	P3
6	0.085	-0.012	-0.001	TRUE	1	0	1	1	0	0	0	1	1	1	0	0	P3
1	0.082	0.00945454	-0.000909091	FALSE	0	0	0	0	0	0	0	1	0	0	0	0	None
6	0.082	0.007	-0.011	FALSE	1	1	0	0	0	0	0	1	1	1	0	1	P3
5	0.081	-0.012	-0.037	TRUE	1	1	0	1	0	0	0	1	0	0	0	1	P3
5	0.08	-0.011	-0.019	TRUE	0	1	1	1	0	0	0	0	1	0	0	1	P3
2	0.08	-0.018	-0.027	FALSE	0	0	0	0	0	0	0	1	0	0	0	1	P3
5	0.079	0.002	-0.006	TRUE	1	0	0	1	0	0	0	1	1	1	0	0	P3
5	0.078	0.004	-0.04	FALSE	0	0	1	0	0	0	0	1	1	1	0	1	P3
5	0.073	0.098	0.04	TRUE	1	1	1	0	0	0	0	0	1	0	1	0	P3
3	0.072	-0.011	-0.007	FALSE	1	0	0	0	0	0	0	1	1	0	0	0	P3
6	0.069	-0.043	-0.021	FALSE	0	1	1	0	0	0	0	1	1	1	0	1	P3
4	0.066	-0.016	-0.012	FALSE	1	1	0	0	0	0	0	0	0	1	0	1	P3
4	0.063	-0.017	-0.013	TRUE	0	1	0	1	0	0	0	0	1	0	0	1	P3
3	0.058	-0.045	-0.046	FALSE	0	0	1	0	0	0	0	0	0	1	0	1	P3
3	0.056	-0.02	-0.01	TRUE	0	1	0	1	0	0	0	0	0	0	0	1	P3
7	0.055	-0.015	-0.016	FALSE	1	1	1	0	0	0	0	1	1	1	0	1	P3
3	0.049	-0.001	-0.031	TRUE	0	0	1	1	0	0	0	0	0	1	0	0	P3
2	0.048	-0.01	-0.005	TRUE	0	1	0	1	0	0	0	0	0	0	0	0	None
3	0.047	-0.017	-0.023	TRUE	1	1	0	1	0	0	0	0	0	0	0	0	None
3	0.047	-0.04	-0.064	FALSE	1	0	1	0	0	0	0	1	0	0	0	0	P3
2	0.046	-0.026	-0.05	TRUE	1	0	0	1	0	0	0	0	0	0	0	0	None
1	0.0378182	0.00690909	-0.0831818	FALSE	0	0	1	0	0	0	0	0	0	0	0	0	None
4	0.037	0.015	0.002	TRUE	1	0	0	1	0	0	0	0	1	1	0	0	P3
5	0.034	-0.065	-0.04	FALSE	0	1	1	0	0	0	0	0	1	1	0	1	P3
3	0.028	0.012	-0.043	TRUE	0	0	1	1	0	0	0	0	1	0	0	0	P3
3	0.027	0.137	0.032	FALSE	0	1	0	0	0	0	0	0	0	1	0	1	P3
2	0.027	-0.01	-0.018	FALSE	0	1	0	0	0	0	0	1	0	0	0	0	None
3	0.021	-0.004	-0.003	FALSE	1	0	0	0	0	0	0	0	1	1	0	0	P3
1	0.0197273	0.0227273	0.00790909	FALSE	0	0	0	0	0	0	0	0	1	0	0	0	P3
6	0.018	-0.048	-0.049	FALSE	1	0	1	0	0	0	0	1	1	1	0	1	P3
1	0.0172727	-0.0103636	-0.036	FALSE	1	0	0	0	0	0	0	0	0	0	0	0	None
1	0.017	0.0183636	0.00545454	FALSE	0	0	0	0	0	0	0	0	0	1	0	0	None
3	0.017	0.011	-0.034	FALSE	0	1	1	0	0	0	0	0	1	0	0	0	P3
4	0.016	-0.013	-0.05	FALSE	0	0	1	0	0	0	0	0	1	1	0	1	P3
2	0.009	-0.006	0.001	FALSE	0	1	0	0	0	0	0	0	1	0	0	0	P3
2	0.009	0.05	-0.003	FALSE	0	0	0	0	0	0	0	0	0	1	0	1	P3
2	0.009	-0.007	-0.009	FALSE	0	0	0	0	0	0	0	1	1	0	0	0	P3
2	0.001	-0.01	-0.025	FALSE	0	0	0	0	0	0	0	0	1	0	0	1	P3
1	9.09e-05	0.00209091	-0.0203636	FALSE	0	1	0	0	0	0	0	0	0	0	0	0	None
2	0	0.007	0.017	FALSE	0	0	0	0	0	0	0	0	1	1	0	0	P3
2	-0.001	-0.02	-0.023	FALSE	1	1	0	0	0	0	0	0	0	0	0	0	None
2	-0.002	-0.013	-0.023	FALSE	1	0	0	0	0	0	0	0	0	1	0	0	P3
3	-0.004	-0.028	-0.038	FALSE	1	1	1	0	0	0	0	0	0	0	0	0	None
4	-0.007	-0.023	-0.041	FALSE	1	1	1	0	0	0	0	0	1	0	0	0	P3
2	-0.01	0.008	-0.047	FALSE	1	0	1	0	0	0	0	0	0	0	0	0	None
2	-0.031	-0.022	-0.05	FALSE	0	1	1	0	0	0	0	0	0	0	0	0	None
2	-0.034	0.014	-0.034	FALSE	1	0	0	0	0	0	0	0	1	0	0	0	P3

## Sheet: Sheet1
Table S14. Growth of single species and in combination with others measured by Fetzer and collaborators in three different media (low: 1g/L benzoate, high: 6g/L benzoate and mixed: 6g/L benzoate supplemented with NaCl). Species identifiers: (A) Bacillus subtilis ATCC, (B) Paenibacillus polymyxa ATCC 842, (C) Brevibacillus brevis ATCC 8246, (D) Comamonas testosterone ATCC 11996, (E) Cupriavidus ne…
N° of species	delta_OD1g/l	delta_OD6g/l	delta_OD6g/l+NaCl	Contain.degrader (*)	A		B		C		D*		E*		F*		G*		H		I		J		K*		L
					FS	OS	FS	OS	FS	OS	FS	OS	FS	OS	FS	OS	FS	OS	FS	OS	FS	OS	FS	OS	FS	OS	FS	OS
1	0.308	0.0851818	0.0733636	TRUE	0	0	0	0	0	0	0		0		0		0		0		0		0		1	1	0
1	0.322182	0.576455	0.0370909	TRUE	0		0		0		0		0		1		0		0		0		0		0		0
1	0.0197273	0.0227273	0.00790909	FALSE	0		0		0		0		0		0		0		0		1		0		0		0
1	0.017	0.0183636	0.00545454	FALSE	0		0		0		0		0		0		0		0		0		1		0		0
1	0.241	0.015	0.00181818	TRUE	0		0		0		1		0		0		0		0		0		0		0		0
1	0.082	0.00945454	-0.000909091	FALSE	0		0		0		0		0		0		0		1		0		0		0		0
1	0.0916364	0.0176364	-0.00127273	FALSE	0		0		0		0		0		0		0		0		0		0		0		1
1	0.39	0.0752727	-0.0119091	TRUE	0		0		0		0		1		0		0		0		0		0		0		0
1	9.09e-05	0.00209091	-0.0203636	FALSE	0		1		0		0		0		0		0		0		0		0		0		0
1	0.227455	0.585182	-0.0264545	TRUE	0		0		0		0		0		0		1		0		0		0		0		0
1	0.0172727	-0.0103636	-0.036	FALSE	1	0	0		0		0		0		0		0		0		0		0		0		0
1	0.0378182	0.00690909	-0.0831818	FALSE	0		0		1		0		0		0		0		0		0		0		0		0
2	0.369	0.517	0.573	TRUE	1		0		0		0		0		1		0		0		0		0		0		0
2	0.304	0.543	0.559	TRUE	0		0		0		0		0		1		0		0		0		0		1		0
2	0.332	0.57	0.517	TRUE	0		0		1		0		0		1		0		0		0		0		0		0
2	0.31	0.497	0.124	TRUE	0		0		0		0		0		1		0		0		1		0		0		0
2	0.334	0.146	0.084	TRUE	0		0		0		0		0		0		0		0		1		0		1		0
2	0.43	0.091	0.058	TRUE	1		0		0		0		0		0		0		0		0		0		1		0
2	0.34	0.06	0.058	TRUE	0		0		0		0		0		0		0		0		0		1		1		0
2	0.346	0.614	0.056	TRUE	0		0		0		0		0		1		1		0		0		0		0		0
2	0.31	0.057	0.04	TRUE	0		0		0		1		0		0		0		0		0		0		1		0
2	0.332	0.037	0.037	TRUE	0		0		0		0		0		0		0		1		0		0		1		0
2	0.353	0.052	0.034	TRUE	0		0		0		0		1		0		0		0		0		0		0		1
2	0.302	0.037	0.031	TRUE	0		0		0		0		0		0		0		0		0		0		1		1
2	0.253	0.689	0.025	TRUE	0		0		0		0		0		0		1		0		0		1		0		0
2	0.347	0.524	0.021	TRUE	0		0		0		0		0		1		0		0		0		1		0		0
2	0.35	0.05	0.019	TRUE	0		0		0		0		1		0		0		0		0		0		1		0
2	0	0.007	0.017	FALSE	0		0		0		0		0		0		0		0		1		1		0		0
2	0.348	0.046	0.015	TRUE	0		1		0		0		0		0		0		0		0		0		1		0
2	0.196	0.723	0.006	TRUE	0		0		0		0		0		0		1		0		0		0		1		0
2	0.332	0.559	0.006	TRUE	0		1		0		0		0		1		0		0		0		0		0		0
2	0.009	-0.006	0.001	FALSE	0		1		0		0		0		0		0		0		1		0		0		0
2	0.389	0.004	0	TRUE	0		0		0		1		1		0		0		0		0		0		0		0
2	0.105	0.003	0	TRUE	0		0		0		1		0		0		0		0		0		1		0		0
2	0.113	-0.013	0	FALSE	0		1		0		0		0		0		0		0		0		0		0		1
2	0.264	0.665	-0.002	TRUE	0		0		0		0		0		0		1		0		0		0		0		1
2	0.009	0.05	-0.003	FALSE	0		0		0		0		0		0		0		0		0		1		0		1
2	0.097	-0.01	-0.004	FALSE	1		0		0		0		0		0		0		1		0		0		0		0
2	0.471	0.107	-0.005	TRUE	0		0		1		0		0		0		0		0		0		0		1		0
2	0.251	-0.002	-0.005	TRUE	0		0		0		1		0		0		0		1		0		0		0		0
2	0.122	-0.002	-0.005	TRUE	0		0		0		1		0		0		0		0		1		0		0		0
2	0.048	-0.01	-0.005	TRUE	0		1		0		1		0		0		0		0		0		0		0		0
2	0.317	0.754	-0.006	TRUE	0		0		0		0		0		0		1		1		0		0		0		0
2	0.408	0.001	-0.008	TRUE	0		0		0		0		1		0		0		1		0		0		0		0
2	0.342	-0.003	-0.008	TRUE	0		0		0		0		1		0		0		0		1		0		0		0
2	0.009	-0.007	-0.009	FALSE	0		0		0		0		0		0		0		1		1		0		0		0
2	0.127	-0.007	-0.01	FALSE	0		0		0		0		0		0		0		1		0		1		0		0
2	0.33	0.584	-0.012	TRUE	0		0		0		1		0		1		0		0		0		0		0		0
2	0.097	-0.003	-0.014	TRUE	0		0		0		1		0		0		0		0		0		0		0		1
2	0.333	0.642	-0.015	TRUE	0		0		0		0		0		1		0		1		0		0		0		0
2	0.118	0.009	-0.015	FALSE	0		1		0		0		0		0		0		0		0		1		0		0
2	0.027	-0.01	-0.018	FALSE	0		1		0		0		0		0		0		1		0		0		0		0
2	0.38	-0.021	-0.019	TRUE	1		0		0		0		1		0		0		0		0		0		0		0
2	0.379	-0.007	-0.02	TRUE	0		0		0		0		1		0		0		0		0		1		0		0
2	-0.002	-0.013	-0.023	FALSE	1		0		0		0		0		0		0		0		0		1		0		0
2	-0.001	-0.02	-0.023	FALSE	1		1		0		0		0		0		0		0		0		0		0		0
2	0.359	0.476	-0.024	TRUE	0		0		0		0		1		1		0		0		0		0		0		0
2	0.443	0.009	-0.024	TRUE	0		1		0		0		1		0		0		0		0		0		0		0
2	0.001	-0.01	-0.025	FALSE	0		0		0		0		0		0		0		0		1		0		0		1
2	0.08	-0.018	-0.027	FALSE	0		0		0		0		0		0		0		1		0		0		0		1
2	0.187	0.532	-0.03	TRUE	1		0		0		0		0		0		1		0		0		0		0		0
2	0.202	0.607	-0.031	TRUE	0		1		0		0		0		0		1		0		0		0		0		0
2	0.323	0.11	-0.031	FALSE	1		0		0		0		0		0		0		0		0		0		0		1
2	0.215	0.566	-0.034	TRUE	0		0		0		0		0		0		1		0		1		0		0		0
2	-0.034	0.014	-0.034	FALSE	1		0		0		0		0		0		0		0		1		0		0		0
2	0.28	0.562	-0.036	TRUE	0		0		0		0		0		1		0		0		0		0		0		1
2	0.201	0.573	-0.038	TRUE	0		0		0		1		0		0		1		0		0		0		0		0
2	-0.01	0.008	-0.047	FALSE	1		0		1		0		0		0		0		0		0		0		0		0
2	-0.031	-0.022	-0.05	FALSE	0		1		1		0		0		0		0		0		0		0		0		0
2	0.046	-0.026	-0.05	TRUE	1		0		0		1		0		0		0		0		0		0		0		0
2	0.418	-0.023	-0.057	TRUE	0		0		1		0		1		0		0		0		0		0		0		0
2	0.101	0.002	-0.058	FALSE	0		0		1		0		0		0		0		0		1		0		0		0
2	0.091	-0.007	-0.066	TRUE	0		0		1		1		0		0		0		0		0		0		0		0
2	0.096	-0.048	-0.066	FALSE	0		0		1		0		0		0		0		1		0		0		0		0
2	0.264	0.534	-0.067	TRUE	0		0		1		0		0		0		1		0		0		0		0		0
2	0.09	-0.049	-0.069	FALSE	0		0		1		0		0		0		0		0		0		0		0		1
2	0.117	-0.038	-0.08	FALSE	0		0		1		0		0		0		0		0		0		1		0		0
2	0.224	0.523	-0.097	TRUE	0		0		0		0		1		0		1		0		0		0		0		0
3	0.261	0.542	0.604	TRUE	1		0		0		0		0		1		1		0		0		0		0		0
3	0.315	0.683	0.6	TRUE	0		0		1		0		0		1		0		0		0		0		1		0
3	0.371	0.517	0.567	TRUE	1		0		1		0		0		1		0		0		0		0		0		0
3	0.382	0.698	0.566	TRUE	0		0		0		0		0		1		0		0		1		0		1		0
3	0.31	0.556	0.564	TRUE	0		1		0		0		0		1		0		0		1		0		0		0
3	0.292	0.554	0.548	TRUE	0		1		0		0		0		1		0		0		0		0		1		0
3	0.361	0.494	0.479	TRUE	1		0		0		0		0		1		0		0		0		1		0		0
3	0.303	0.779	0.478	TRUE	0		0		1		1		0		1		0		0		0		0		0		0
3	0.322	0.489	0.13	TRUE	0		0		0		0		0		1		0		1		1		0		0		0
3	0.31	0.034	0.064	TRUE	0		0		0		1		0		0		0		0		0		1		1		0
3	0.314	0.518	0.054	TRUE	1		0		0		0		0		1		0		1		0		0		0		0
3	0.204	0.657	0.044	TRUE	0		0		0		0		0		0		1		0		0		0		1		1
3	0.308	0.641	0.035	TRUE	0		0		0		1		0		1		0		0		1		0		0		0
3	0.027	0.137	0.032	FALSE	0		1		0		0		0		0		0		0		0		1		0		1
3	0.302	0.663	0.03	TRUE	0		0		0		1		0		0		1		0		0		0		1		0
3	0.563	0.017	0.03	TRUE	0		0		0		0		1		0		0		0		1		1		0		0
3	0.275	0.622	0.028	TRUE	0		0		0		0		1		0		1		0		0		0		1		0
3	0.28	0.603	0.028	TRUE	0		0		0		0		0		1		0		1		0		1		0		0
3	0.455	0.061	0.026	TRUE	0		1		0		0		0		0		0		0		1		0		1		0
3	0.468	0.097	0.02	TRUE	1		0		0		0		0		0		0		0		1		0		1		0
3	0.373	0.027	0.02	TRUE	0		0		0		0		0		0		0		1		0		1		1		0
3	0.392	0.015	0.017	TRUE	0		0		1		0		1		0		0		0		0		0		0		1
3	0.409	0.052	0.015	TRUE	0		0		0		0		1		0		0		0		0		0		1		1
3	0.341	0.026	0.015	TRUE	0		1		0		0		0		0		0		1		0		0		1		0
3	0.363	0.071	0.014	TRUE	0		0		0		0		1		0		0		1		0		0		1		0
3	0.171	0.539	0.013	TRUE	0		0		0		0		0		0		1		0		1		0		1		0
3	0.431	0.039	0.011	TRUE	0		1		0		0		0		0		0		0		0		0		1		1
3	0.378	0.113	0.008	TRUE	1		0		0		0		0		0		0		1		0		0		1		0
3	0.225	0.002	0.003	TRUE	1		0		0		1		0		0		0		1		0		0		0		0
3	0.297	0.5	0	TRUE	0		1		0		0		0		0		1		0		0		1		0		0
3	0.021	-0.004	-0.003	FALSE	1		0		0		0		0		0		0		0		1		1		0		0
3	0.274	0.572	-0.004	TRUE	0		0		0		1		0		1		1		0		0		0		0		0
3	0.373	-0.003	-0.005	TRUE	0		0		0		0		1		0		0		1		1		0		0		0
3	0.31	0.707	-0.007	TRUE	0		0		0		1		0		1		0		0		0		0		0		1
3	0.072	-0.011	-0.007	FALSE	1		0		0		0		0		0		0		1		1		0		0		0
3	0.312	0.604	-0.008	TRUE	0		0		0		1		1		1		0		0		0		0		0		0
3	0.213	-0.015	-0.008	TRUE	0		0		0		1		0		0		0		1		0		1		0		0
3	0.209	0.554	-0.009	TRUE	0		0		0		0		0		0		1		0		1		1		0		0
3	0.056	-0.02	-0.01	TRUE	0		1		0		1		0		0		0		0		0		0		0		1
3	0.286	0.011	-0.017	TRUE	0		0		0		0		1		0		0		0		1		0		0		1
3	0.429	-0.023	-0.017	TRUE	0		1		0		0		1		0		0		0		0		1		0		0
3	0.319	0.674	-0.018	TRUE	0		0		0		0		0		0		1		1		0		0		0		1
3	0.087	0.063	-0.018	FALSE	1		0		0		0		0		0		0		0		0		1		0		1
3	0.14	-0.031	-0.02	FALSE	1		1		0		0		0		0		0		0		0		0		0		1
3	0.267	0.53	-0.021	TRUE	1		0		0		0		0		0		1		0		1		0		0		0
3	0.447	-0.023	-0.021	TRUE	1		0		0		1		1		0		0		0		0		0		0		0
3	0.272	0.575	-0.022	TRUE	0		1		0		0		1		0		1		0		0		0		0		0
3	0.047	-0.017	-0.023	TRUE	1		1		0		1		0		0		0		0		0		0		0		0
3	0.302	0.658	-0.026	TRUE	0		0		0		0		1		0		1		0		0		1		0		0
3	0.092	-0.026	-0.026	FALSE	0		1		0		0		0		0		0		1		0		0		0		1
3	0.236	0.607	-0.028	TRUE	1		0		0		1		0		0		1		0		0		0		0		0
3	0.316	0.572	-0.03	TRUE	0		0		1		0		0		1		0		1		0		0		0		0
3	0.136	0.543	-0.031	TRUE	0		0		0		0		0		0		1		1		1		0		0		0
3	0.049	-0.001	-0.031	TRUE	0		0		1		1		0		0		0		0		0		1		0		0
3	0.176	0.538	-0.034	TRUE	0		1		0		1		0		0		1		0		0		0		0		0
3	0.387	0.492	-0.034	TRUE	0		0		0		0		1		1		1		0		0		0		0		0
3	0.272	0.411	-0.034	TRUE	0		0		0		0		0		0		1		1		0		1		0		0
3	0.017	0.011	-0.034	FALSE	0		1		1		0		0		0		0		0		1		0		0		0
3	-0.004	-0.028	-0.038	FALSE	1		1		1		0		0		0		0		0		0		0		0		0
3	0.028	0.012	-0.043	TRUE	0		0		1		1		0		0		0		0		1		0		0		0
3	0.186	0.549	-0.045	TRUE	0		0		1		0		0		0		1		1		0		0		0		0
3	0.058	-0.045	-0.046	FALSE	0		0		1		0		0		0		0		0		0		1		0		1
3	0.143	-0.012	-0.049	FALSE	0		0		1		0		0		0		0		1		0		1		0		0
3	0.41	-0.003	-0.054	TRUE	0		0		1		0		1		0		0		0		1		0		0		0
3	0.342	0.564	-0.063	TRUE	0		0		1		0		1		0		1		0		0		0		0		0
3	0.047	-0.04	-0.064	FALSE	1		0		1		0		0		0		0		1		0		0		0		0
4	0.299	0.705	0.596	TRUE	0		0		0		0		0		1		1		0		0		0		1		1
4	0.296	0.572	0.587	TRUE	0		1		0		0		1		1		0		0		0		0		1		0
4	0.348	0.595	0.577	TRUE	0		0		1		0		0		1		0		1		0		0		1		0
4	0.335	0.519	0.572	TRUE	1		0		1		0		0		1		0		0		0		1		0		0
4	0.294	0.568	0.565	TRUE	0		1		0		0		0		1		0		1		0		0		1		0
4	0.374	0.466	0.549	TRUE	0		0		0		0		1		1		0		1		0		0		1		0
4	0.363	0.674	0.543	TRUE	0		0		1		0		0		1		0		0		1		0		1		0
4	0.334	0.711	0.542	TRUE	0		0		1		0		0		1		0		0		0		0		1		1
4	0.313	0.759	0.523	TRUE	1		0		0		1		0		1		0		0		0		0		0		1
4	0.332	0.609	0.52	TRUE	1		0		1		0		0		1		0		1		0		0		0		0
4	0.328	0.517	0.144	TRUE	0		1		0		0		0		1		0		0		1		1		0		0
4	0.286	0.603	0.094	TRUE	0		0		0		0		0		1		0		1		1		1		0		0
4	0.35	0.117	0.062	TRUE	0		1		0		0		0		0		0		0		0		1		1		1
4	0.426	0.497	0.049	TRUE	1		0		0		0		1		1		1		0		0		0		0		0
4	0.332	0.509	0.048	TRUE	1		0		0		0		0		1		1		0		0		1		0		0
4	0.401	0.036	0.045	TRUE	0		0		0		1		1		0		0		0		1		1		0		0
4	0.301	0.659	0.044	TRUE	1		0		0		1		0		1		1		0		0		0		0		0
4	0.307	0.496	0.043	TRUE	1		0		0		0		1		1		0		0		0		1		0		0
4	0.296	0.653	0.042	TRUE	0		0		0		0		1		0		1		0		1		1		0		0
4	0.383	0.06	0.029	TRUE	0		0		0		1		1		0		0		0		0		1		1		0
4	0.321	0.737	0.028	TRUE	0		0		0		1		0		1		0		1		0		1		0		0
4	0.256	0.637	0.028	TRUE	0		1		0		1		0		0		1		0		0		0		1		0
4	0.396	0.517	0.022	TRUE	0		0		0		0		1		1		1		0		0		0		0		1
4	0.221	0.617	0.02	TRUE	1		0		0		0		0		0		1		0		0		0		1		1
4	0.537	0.097	0.019	TRUE	1		0		1		0		0		0		0		1		0		0		1		0
4	0.481	0.041	0.019	TRUE	0		0		1		0		1		0		0		1		0		0		0		1
4	0.456	0.045	0.018	TRUE	0		0		1		0		1		0		0		0		1		1		0		0
4	0.427	0.119	0.015	TRUE	1		0		0		0		0		0		0		0		1		0		1		1
4	0.313	0.625	0.014	TRUE	0		0		0		0		1		0		1		0		1		0		1		0
4	0.301	0.614	0.014	TRUE	1		0		0		0		1		0		1		0		0		0		1		0
4	0.33	0.033	0.014	TRUE	0		0		0		1		1		0		0		0		0		0		1		1
4	0.451	0.032	0.014	TRUE	0		1		0		0		0		0		0		0		1		1		1		0
4	0.384	0.038	0.013	TRUE	0		0		0		1		0		0		0		1		0		1		1		0
4	0.317	0.644	0.012	TRUE	0		1		0		0		0		0		1		0		0		1		0		1
4	0.321	0.573	0.011	TRUE	1		1		0		1		0		1		0		0		0		0		0		0
4	0.328	0.022	0.01	TRUE	1		0		0		1		0		0		0		1		0		0		1		0
4	0.355	0.034	0.007	TRUE	0		1		1		0		0		0		0		0		1		0		1		0
4	0.464	0.014	0.005	TRUE	1		1		0		0		0		0		0		1		0		0		1		0
4	0.225	0.641	0.004	TRUE	1		0		0		1		0		0		1		0		0		0		1		0
4	0.402	0.096	0.004	TRUE	1		0		0		0		0		0		0		1		0		1		1		0
4	0.49	0.148	0.003	TRUE	1		0		0		0		0		0		0		1		1		0		1		0
4	0.36	0.016	0.003	TRUE	0		1		0		0		0		0		0		1		0		0		1		1
4	0.218	0.593	0.002	TRUE	0		0		0		0		0		0		1		1		1		0		1		0
4	0.317	0.131	0.002	TRUE	1		0		0		1		0		0		0		0		0		1		0		1
4	0.037	0.015	0.002	TRUE	1		0		0		1		0		0		0		0		1		1		0		0
4	0.263	0.568	0	TRUE	0		1		0		0		0		0		1		0		0		0		1		1
4	0.255	0.385	-0.006	TRUE	0		1		0		0		0		0		1		1		0		1		0		0
4	0.452	0.055	-0.006	TRUE	1		0		0		1		1		0		0		0		0		0		1		0
4	0.308	-0.002	-0.006	TRUE	0		0		0		1		1		0		0		1		1		0		0		0
4	0.213	0.622	-0.007	TRUE	0		0		0		0		1		0		1		0		0		1		1		0
4	0.319	0.618	-0.007	TRUE	0		0		0		1		1		1		0		1		0		0		0		0
4	0.317	0.583	-0.007	TRUE	0		1		0		1		0		1		0		0		0		0		0		1
4	0.301	0.635	-0.008	TRUE	0		1		0		1		0		1		1		0		0		0		0		0
4	0.313	0.535	-0.008	TRUE	0		0		0		0		0		1		0		1		1		0		0		1
4	0.274	-0.005	-0.009	TRUE	0		1		0		0		1		0		0		0		1		0		0		1
4	0.112	0.051	-0.011	FALSE	1		0		0		0		0		0		0		0		1		1		0		1
4	0.362	-0.008	-0.011	TRUE	1		0		1		1		0		0		0		0		0		1		0		0
4	0.066	-0.016	-0.012	FALSE	1		1		0		0		0		0		0		0		0		1		0		1
4	0.302	0.66	-0.013	TRUE	0		1		0		1		0		1		0		0		1		0		0		0
4	0.063	-0.017	-0.013	TRUE	0		1		0		1		0		0		0		0		1		0		0		1
4	0.428	0.014	-0.014	TRUE	0		1		0		0		1		0		0		0		0		1		0		1
4	0.291	0.576	-0.016	TRUE	0		1		0		0		1		1		0		0		1		0		0		0
4	0.285	0.769	-0.018	TRUE	0		0		0		1		0		0		1		1		0		0		0		1
4	0.123	-0.013	-0.018	TRUE	1		0		0		1		0		0		0		1		0		0		0		1
4	0.104	-0.02	-0.018	FALSE	1		0		0		0		0		0		0		1		1		1		0		0
4	0.309	0.467	-0.021	TRUE	0		1		0		0		1		0		1		0		0		1		0		0
4	0.214	0.567	-0.023	TRUE	1		0		0		1		0		0		1		0		1		0		0		0
4	0.194	0.604	-0.024	TRUE	0		0		0		0		1		0		1		0		1		0		0		1
4	0.228	0.517	-0.024	TRUE	0		1		0		0		0		0		1		1		0		0		0		1
4	0.459	-0.009	-0.024	TRUE	1		0		1		0		1		0		0		0		1		0		0		0
4	0.36	0.566	-0.026	TRUE	0		0		0		1		0		1		1		0		1		0		0		0
4	0.109	-0.009	-0.026	FALSE	0		0		1		0		0		0		0		1		1		1		0		0
4	0.096	-0.021	-0.026	FALSE	0		1		0		0		0		0		0		1		1		0		0		1
4	0.2	-0.028	-0.026	TRUE	0		1		1		1		0		0		0		0		1		0		0		0
4	0.375	0.019	-0.028	TRUE	0		0		1		0		0		0		0		1		0		1		1		0
4	0.247	0.598	-0.03	TRUE	0		1		0		1		1		0		1		0		0		0		0		0
4	0.321	0.578	-0.032	TRUE	0		0		1		0		0		1		1		1		0		0		0		0
4	0.237	0.591	-0.035	TRUE	0		0		0		0		1		0		1		0		0		1		0		1
4	0.326	0.664	-0.036	TRUE	0		1		1		1		0		1		0		0		0		0		0		0
4	-0.007	-0.023	-0.041	FALSE	1		1		1		0		0		0		0		0		1		0		0		0
4	0.297	0.401	-0.042	TRUE	0		0		1		0		0		0		1		1		0		1		0		0
4	0.225	0.548	-0.043	TRUE	0		1		1		1		0		0		1		0		0		0		0		0
4	0.205	0.564	-0.045	TRUE	0		0		1		0		1		0		1		1		0		0		0		0
4	0.147	0.567	-0.048	TRUE	0		0		0		0		0		0		1		1		1		0		0		1
4	0.016	-0.013	-0.05	FALSE	0		0		1		0		0		0		0		0		1		1		0		1
4	0.275	0.514	-0.061	TRUE	1		0		1		0		0		0		1		0		1		0		0		0
4	0.306	0.607	-0.062	TRUE	0		0		1		0		1		0		1		0		1		0		0		0
4	0.265	-0.008	-0.102	TRUE	0		0		1		0		1		0		0		0		0		1		0		1
5	0.337	0.661	0.624	TRUE	0		0		0		0		0		1		1		0		0		1		1		1
5	0.311	0.528	0.595	TRUE	0		1		0		0		1		1		0		0		1		0		1		0
5	0.317	0.723	0.586	TRUE	0		0		1		0		0		1		1		0		0		0		1		1
5	0.402	0.677	0.577	TRUE	1		0		0		0		0		1		0		1		1		0		1		0
5	0.312	0.606	0.573	TRUE	1		1		0		1		0		1		0		0		0		0		1		0
5	0.311	0.73	0.567	TRUE	1		0		0		1		0		1		0		0		0		0		1		1
5	0.347	0.545	0.567	TRUE	1		0		1		0		0		1		0		1		0		0		0		1
5	0.293	0.653	0.566	TRUE	1		0		1		0		0		1		0		0		1		0		1		0
5	0.304	0.617	0.566	TRUE	0		0		1		0		0		1		0		0		1		1		1		0
5	0.37	0.5	0.561	TRUE	0		0		0		0		1		1		1		1		0		0		1		0
5	0.325	0.618	0.558	TRUE	1		0		1		1		0		1		0		0		0		1		0		0
5	0.304	0.592	0.554	TRUE	0		0		1		0		0		1		0		1		0		1		1		0
5	0.306	0.552	0.554	TRUE	0		0		0		0		0		1		0		1		1		0		1		1
5	0.429	0.497	0.553	TRUE	1		0		1		0		1		1		0		0		1		0		0		0
5	0.33	0.513	0.551	TRUE	1		0		0		0		0		1		0		1		1		1		0		0
5	0.359	0.525	0.546	TRUE	0		0		1		0		0		1		0		1		1		0		1		0
5	0.297	0.606	0.517	TRUE	1		0		1		0		0		1		0		0		0		0		1		1
5	0.388	0.528	0.517	TRUE	1		0		1		0		0		1		0		1		0		0		1		0
5	0.305	0.555	0.516	TRUE	0		1		0		0		1		1		0		0		0		0		1		1
5	0.309	0.615	0.511	TRUE	0		1		0		0		0		1		0		1		0		1		1		0
5	0.303	0.535	0.458	TRUE	0		0		0		1		0		1		0		1		0		1		1		0
5	0.258	0.615	0.401	TRUE	1		1		0		1		0		1		0		0		0		0		0		1
5	0.351	0.528	0.358	TRUE	1		1		1		1		0		1		0		0		0		0		0		0
5	0.254	0.725	0.32	TRUE	1		0		0		1		0		1		0		1		0		1		0		0
5	0.309	0.535	0.148	TRUE	0		1		0		0		1		1		0		0		0		1		1		0
5	0.262	0.711	0.135	TRUE	1		0		0		1		0		1		1		1		0		0		0		0
5	0.333	0.707	0.065	TRUE	0		1		0		1		0		0		1		1		0		0		1		0
5	0.429	0.088	0.054	TRUE	0		0		0		1		1		0		0		1		0		1		1		0
5	0.288	0.519	0.043	TRUE	1		0		0		0		0		1		1		0		1		1		0		0
5	0.301	0.629	0.042	TRUE	0		0		0		0		1		1		0		1		1		1		0		0
5	0.073	0.098	0.04	TRUE	1		1		1		0		0		0		0		0		1		0		1		0
5	0.203	0.688	0.038	TRUE	1		0		0		0		0		0		1		1		0		1		1		0
5	0.387	0.63	0.037	TRUE	0		0		0		1		0		1		0		1		0		1		0		1
5	0.316	0.689	0.034	TRUE	0		1		0		0		0		0		1		0		0		1		1		1
5	0.245	0.627	0.032	TRUE	0		0		0		0		1		0		1		0		1		1		0		1
5	0.377	0.645	0.025	TRUE	1		0		0		1		0		0		1		1		0		0		0		1
5	0.488	0.033	0.023	TRUE	1		1		0		0		0		0		0		0		1		1		1		0
5	0.229	0.641	0.021	TRUE	1		0		0		0		0		0		1		0		1		0		1		1
5	0.315	0.6	0.021	TRUE	0		0		1		0		1		1		0		1		0		0		0		1
5	0.458	0.039	0.021	TRUE	0		0		1		0		1		0		0		1		1		0		0		1
5	0.241	0.629	0.02	TRUE	1		0		0		1		0		0		1		1		0		0		1		0
5	0.427	0.066	0.02	TRUE	0		0		1		1		1		0		0		0		1		1		0		0
5	0.361	0.055	0.019	TRUE	0		0		0		1		1		0		0		0		1		1		1		0
5	0.463	0.033	0.016	TRUE	1		0		0		0		1		0		0		0		1		0		1		1
5	0.215	0.701	0.015	TRUE	0		0		0		1		0		0		1		1		0		1		1		0
5	0.397	0.092	0.014	TRUE	1		0		0		0		0		0		0		1		1		0		1		1
5	0.258	0.587	0.013	TRUE	1		0		0		0		1		0		1		0		0		0		1		1
5	0.197	0.568	0.013	TRUE	0		0		0		0		1		0		1		1		1		1		0		0
5	0.361	0.05	0.012	TRUE	0		1		0		1		0		0		0		0		0		1		1		1
5	0.438	0.019	0.011	TRUE	1		1		0		0		0		0		0		1		1		0		1		0
5	0.502	0.015	0.009	TRUE	0		1		1		0		0		0		0		1		0		0		1		1
5	0.352	0.002	0.009	TRUE	0		1		0		0		0		0		0		1		1		0		1		1
5	0.342	0.054	0.008	TRUE	1		0		0		0		0		0		0		0		1		1		1		1
5	0.245	0.624	0.006	TRUE	1		0		0		1		1		0		1		0		0		0		1		0
5	0.474	0.043	0.005	TRUE	0		1		1		0		0		0		0		1		1		0		1		0
5	0.2	0.568	0.004	TRUE	0		0		0		1		0		0		1		1		1		0		1		0
5	0.34	0.584	0.002	TRUE	1		0		0		1		0		0		1		0		1		1		0		0
5	0.274	0.65	0.001	TRUE	0		0		0		1		1		0		1		1		1		0		0		0
5	0.195	0.503	0	TRUE	0		1		0		0		1		0		1		0		0		1		0		1
5	0.524	0.013	-0.001	TRUE	0		1		1		0		0		0		0		0		1		1		1		0
5	0.258	0.556	-0.002	TRUE	0		1		0		0		1		0		1		1		0		1		0		0
5	0.355	0.52	-0.002	TRUE	1		1		0		0		0		1		0		0		0		1		0		1
5	0.457	0.003	-0.003	TRUE	1		0		1		0		0		0		0		1		0		0		1		1
5	0.214	0.624	-0.004	TRUE	0		0		0		1		1		0		1		0		1		1		0		0
5	0.267	0.602	-0.004	TRUE	1		1		0		0		1		0		1		0		0		0		1		0
5	0.234	0.504	-0.004	TRUE	1		1		0		0		0		0		1		0		0		0		1		1
5	0.401	0.482	-0.004	TRUE	0		1		0		0		1		1		1		0		0		1		0		0
5	0.132	0.003	-0.004	TRUE	1		0		1		1		0		0		0		0		1		1		0		0
5	0.129	0.538	-0.005	TRUE	0		1		0		0		1		0		1		0		0		1		1		0
5	0.414	0.022	-0.005	TRUE	0		1		1		1		0		0		0		0		1		0		1		0
5	0.339	0.57	-0.006	TRUE	0		1		0		0		1		1		0		1		1		0		0		0
5	0.079	0.002	-0.006	TRUE	1		0		0		1		0		0		0		1		1		1		0		0
5	0.241	0.512	-0.008	TRUE	0		1		0		1		1		0		1		0		0		0		1		0
5	0.247	0.441	-0.008	TRUE	0		1		1		0		0		0		1		1		0		1		0		0
5	0.285	0.554	-0.009	TRUE	0		1		1		1		0		1		0		0		0		0		0		1
5	0.183	0.478	-0.009	TRUE	0		1		1		0		0		0		1		0		0		0		1		1
5	0.147	0.598	-0.01	TRUE	1		0		0		0		1		0		1		0		0		1		1		0
5	0.293	0.587	-0.01	TRUE	0		0		0		1		0		1		0		1		1		0		0		1
5	0.307	0.639	-0.011	TRUE	0		1		0		1		0		1		1		0		0		1		0		0
5	0.243	0.624	-0.011	TRUE	0		1		0		1		0		0		1		0		1		0		0		1
5	0.17	0.565	-0.011	TRUE	0		0		0		0		0		0		1		1		1		0		1		1
5	0.226	0.54	-0.012	TRUE	1		0		1		0		1		0		1		0		0		0		1		0
5	0.329	0.024	-0.013	TRUE	1		0		0		1		0		0		0		1		0		1		1		0
5	0.42	-0.006	-0.013	TRUE	1		0		1		0		1		0		0		0		0		1		0		1
5	0.136	-0.02	-0.013	TRUE	0		1		1		1		0		0		0		1		1		0		0		0
5	0.321	0.574	-0.014	TRUE	0		1		0		0		0		1		0		1		1		1		0		0
5	0.341	-0.006	-0.014	TRUE	1		1		0		0		1		0		0		0		0		1		0		1
5	0.39	0.535	-0.015	TRUE	0		0		1		0		0		1		1		1		0		1		0		0
5	0.208	0.079	-0.015	TRUE	1		1		0		1		0		0		0		0		0		1		0		1
5	0.348	0.038	-0.015	TRUE	0		1		0		0		1		0		0		1		0		0		1		1
5	0.091	-0.013	-0.015	FALSE	1		1		1		0		0		0		0		0		1		0		0		1
5	0.234	0.638	-0.016	TRUE	0		0		0		0		1		0		1		1		1		0		0		1
5	0.25	0.632	-0.016	TRUE	0		0		0		0		1		0		1		0		0		1		1		1
5	0.326	0.612	-0.016	TRUE	0		0		0		1		0		1		1		0		1		0		0		1
5	0.179	0.108	-0.016	FALSE	1		0		0		0		0		0		0		1		1		1		0		1
5	0.386	0.008	-0.016	TRUE	0		1		0		0		1		0		0		1		1		0		0		1
5	0.271	0.687	-0.017	TRUE	0		1		1		1		0		1		0		1		0		0		0		0
5	0.291	0.572	-0.017	TRUE	0		1		0		0		0		1		1		1		0		0		0		1
5	0.252	0.566	-0.017	TRUE	1		0		1		1		0		0		1		0		0		0		1		0
5	0.298	0.583	-0.019	TRUE	0		1		0		1		0		1		1		0		0		0		0		1
5	0.348	0.041	-0.019	TRUE	0		0		1		1		1		0		0		0		0		0		1		1
5	0.08	-0.011	-0.019	TRUE	0		1		1		1		0		0		0		0		1		0		0		1
5	0.427	0.492	-0.022	TRUE	1		0		0		1		1		1		1		0		0		0		0		0
5	0.27	0.709	-0.023	TRUE	1		0		0		1		1		1		0		1		0		0		0		0
5	0.313	0.558	-0.023	TRUE	1		0		0		0		1		1		1		0		0		1		0		0
5	0.33	0.574	-0.024	TRUE	0		1		0		0		1		1		0		0		0		1		0		1
5	0.274	0.692	-0.025	TRUE	0		0		0		1		0		0		1		1		0		1		0		1
5	0.234	0.507	-0.025	TRUE	0		1		1		1		0		0		1		0		1		0		0		0
5	0.507	-0.008	-0.025	TRUE	1		0		1		0		1		0		0		1		1		0		0		0
5	0.254	0.61	-0.027	TRUE	1		0		1		1		0		0		1		0		1		0		0		0
5	0.127	-0.013	-0.027	TRUE	1		0		0		1		0		0		0		1		0		1		0		1
5	0.158	0.488	-0.028	TRUE	0		1		1		1		0		0		1		1		0		0		0		0
5	0.225	0.656	-0.029	TRUE	0		0		1		0		1		0		1		0		0		1		0		1
5	0.284	0.585	-0.029	TRUE	0		1		0		1		0		1		1		0		1		0		0		0
5	0.471	-0.026	-0.029	TRUE	0		1		1		0		1		0		0		0		0		1		0		1
5	0.278	0.641	-0.03	TRUE	0		0		1		0		0		0		1		1		1		0		0		1
5	0.178	0.565	-0.03	TRUE	0		0		1		0		1		0		1		0		1		0		1		0
5	0.405	-0.01	-0.03	TRUE	0		1		0		1		1		0		0		0		1		0		0		1
5	0.441	0.483	-0.031	TRUE	0		0		0		0		1		1		1		0		0		1		0		1
5	0.3	0.609	-0.033	TRUE	0		0		1		0		0		1		1		1		0		0		0		1
5	0.385	0.011	-0.033	TRUE	1		0		1		1		0		0		0		0		0		1		1		0
5	0.24	0.542	-0.034	TRUE	0		0		1		0		1		0		1		0		1		1		0		0
5	0.328	-0.02	-0.034	TRUE	1		0		1		1		0		0		0		1		0		1		0		0
5	0.096	-0.022	-0.035	FALSE	0		1		0		0		0		0		0		1		1		1		0		1
5	0.229	0.404	-0.037	TRUE	0		0		1		0		0		0		1		1		1		1		0		0
5	0.081	-0.012	-0.037	TRUE	1		1		0		1		0		0		0		1		0		0		0		1
5	0.078	0.004	-0.04	FALSE	0		0		1		0		0		0		0		1		1		1		0		1
5	0.034	-0.065	-0.04	FALSE	0		1		1		0		0		0		0		0		1		1		0		1
5	0.216	0.487	-0.042	TRUE	1		0		1		0		0		0		1		0		1		0		0		1
5	0.283	0.427	-0.05	TRUE	0		0		1		0		1		0		1		1		0		1		0		0
5	0.311	0.813	-0.051	TRUE	0		0		1		1		0		1		1		1		0		0		0		0
5	0.323	0.628	-0.073	TRUE	0		0		1		0		1		1		1		1		0		0		0		0
6	0.297	0.753	0.639	TRUE	1		0		0		1		0		1		1		1		1		0		0		0
6	0.339	0.636	0.621	TRUE	0		0		0		1		1		1		0		1		0		1		1		0
6	0.307	0.701	0.619	TRUE	1		0		0		1		1		1		0		0		0		0		1		1
6	0.324	0.567	0.61	TRUE	1		0		0		0		0		1		1		0		1		1		1		0
6	0.294	0.594	0.592	TRUE	0		0		0		1		0		1		1		1		0		1		1		0
6	0.31	0.64	0.581	TRUE	0		1		0		1		0		1		0		1		0		1		1		0
6	0.308	0.578	0.581	TRUE	0		1		0		0		0		1		0		1		1		1		1		0
6	0.315	0.673	0.579	TRUE	0		0		1		0		0		1		1		1		0		0		1		1
6	0.329	0.75	0.578	TRUE	0		0		1		1		0		1		0		0		1		1		1		0
6	0.345	0.567	0.578	TRUE	0		0		1		0		0		1		0		1		1		1		1		0
6	0.302	0.738	0.576	TRUE	1		1		0		1		0		1		0		0		0		1		1		0
6	0.416	0.717	0.573	TRUE	1		0		1		0		0		1		0		1		1		0		1		0
6	0.336	0.558	0.573	TRUE	1		0		1		0		1		1		1		1		0		0		0		0
6	0.298	0.634	0.569	TRUE	1		1		0		1		0		1		0		0		0		0		1		1
6	0.359	0.646	0.566	TRUE	1		0		0		0		0		1		1		1		1		0		1		0
6	0.306	0.629	0.557	TRUE	1		0		0		0		0		1		1		0		0		1		1		1
6	0.371	0.578	0.556	TRUE	0		0		1		1		0		1		0		1		0		1		1		0
6	0.322	0.576	0.553	TRUE	1		0		0		0		1		1		1		0		0		1		1		0
6	0.328	0.624	0.551	TRUE	1		0		1		0		0		1		0		1		0		0		1		1
6	0.34	0.541	0.55	TRUE	1		1		0		0		0		1		0		0		1		1		1		0
6	0.313	0.792	0.548	TRUE	1		0		1		1		0		1		0		0		0		0		1		1
6	0.354	0.566	0.547	TRUE	1		0		1		1		0		1		1		0		0		0		1		0
6	0.308	0.567	0.545	TRUE	0		1		0		0		1		1		1		0		0		0		1		1
6	0.292	0.533	0.537	TRUE	0		1		1		0		1		1		0		0		0		1		1		0
6	0.317	0.59	0.534	TRUE	1		1		1		1		0		1		0		0		0		0		0		1
6	0.272	0.573	0.534	TRUE	0		1		1		0		0		1		0		1		0		1		1		0
6	0.374	0.468	0.531	TRUE	1		0		1		0		1		1		0		1		1		0		0		0
6	0.324	0.514	0.526	TRUE	1		0		0		0		0		1		0		1		1		1		1		0
6	0.338	0.562	0.521	TRUE	1		0		1		0		0		1		1		0		0		0		1		1
6	0.367	0.548	0.516	TRUE	1		1		1		0		0		1		0		1		0		0		1		0
6	0.373	0.488	0.387	TRUE	0		0		0		0		1		1		1		1		1		0		1		0
6	0.327	0.537	0.37	TRUE	1		1		0		0		0		1		0		1		0		1		1		0
6	0.318	0.609	0.368	TRUE	0		1		1		0		1		1		0		0		0		0		1		1
6	0.318	0.599	0.357	TRUE	1		0		1		0		1		1		0		1		0		0		0		1
6	0.295	0.599	0.326	TRUE	0		1		0		1		0		1		1		0		1		0		1		0
6	0.305	0.6	0.251	TRUE	0		1		0		0		1		1		0		0		1		1		1		0
6	0.325	0.575	0.157	TRUE	0		0		0		0		1		1		1		0		0		1		1		1
6	0.338	0.556	0.156	TRUE	0		0		0		0		0		1		0		1		1		1		1		1
6	0.344	0.641	0.14	TRUE	1		0		1		1		0		1		0		0		0		1		0		1
6	0.274	0.87	0.129	TRUE	0		0		1		1		0		1		1		0		1		0		0		1
6	0.285	0.681	0.104	TRUE	1		0		0		1		0		1		0		1		0		1		0		1
6	0.323	0.513	0.069	TRUE	0		1		0		0		1		1		0		1		1		1		0		0
6	0.297	0.623	0.062	TRUE	0		0		0		0		1		1		0		1		1		1		0		1
6	0.408	0.529	0.052	TRUE	0		0		1		0		0		1		1		1		1		1		0		0
6	0.336	0.512	0.052	TRUE	1		0		0		0		1		1		1		0		0		0		1		1
6	0.305	0.755	0.047	TRUE	0		0		0		1		1		1		0		1		0		1		0		1
6	0.419	0.156	0.045	TRUE	1		0		1		1		0		0		0		0		1		1		1		0
6	0.314	0.696	0.043	TRUE	1		1		0		0		1		0		1		0		0		0		1		1
6	0.25	0.632	0.039	TRUE	1		1		0		1		0		0		1		1		0		0		1		0
6	0.393	0.065	0.039	TRUE	0		0		0		1		1		0		0		0		1		1		1		1
6	0.309	0.647	0.035	TRUE	0		0		0		0		1		1		1		1		1		1		0		0
6	0.308	0.569	0.035	TRUE	0		1		1		1		0		1		1		0		0		0		0		1
6	0.252	0.667	0.03	TRUE	1		0		0		1		0		0		1		0		1		1		0		1
6	0.274	0.7	0.029	TRUE	0		0		0		1		1		0		1		0		1		1		0		1
6	0.245	0.58	0.025	TRUE	0		1		0		0		1		0		1		0		1		1		0		1
6	0.362	0.575	0.023	TRUE	0		0		1		0		0		1		1		1		0		1		0		1
6	0.276	0.616	0.022	TRUE	1		0		0		0		1		0		1		0		1		0		1		1
6	0.363	0.074	0.021	TRUE	0		0		1		1		1		0		0		0		1		1		1		0
6	0.343	0.096	0.02	TRUE	1		1		0		1		0		0		0		1		0		1		0		1
6	0.246	0.677	0.017	TRUE	1		0		0		1		0		0		1		1		0		1		1		0
6	0.327	0.658	0.017	TRUE	0		0		1		0		1		1		0		1		1		0		0		1
6	0.27	0.605	0.017	TRUE	0		0		0		0		1		0		1		1		1		0		1		1
6	0.398	0.107	0.017	TRUE	1		0		0		1		0		0		0		1		1		0		1		1
6	0.267	0.645	0.016	TRUE	0		1		0		0		1		0		1		0		0		1		1		1
6	0.456	0.129	0.016	TRUE	1		0		0		0		0		0		0		1		1		1		1		1
6	0.204	0.589	0.015	TRUE	0		0		0		0		1		0		1		1		1		1		0		1
6	0.441	0.025	0.015	TRUE	1		1		0		0		1		0		0		0		1		1		1		0
6	0.425	0.079	0.014	TRUE	0		1		1		1		0		0		0		0		0		1		1		1
6	0.412	0.117	0.013	TRUE	1		1		0		0		1		0		0		0		1		0		1		1
6	0.465	-0.025	0.012	TRUE	0		0		1		1		1		0		0		1		1		0		0		1
6	0.343	0.796	0.011	TRUE	0		0		0		1		1		0		1		1		0		1		0		1
6	0.299	0.522	0.01	TRUE	1		0		0		0		1		1		1		0		1		1		0		0
6	0.442	0.026	0.009	TRUE	1		1		1		0		0		0		0		1		1		0		1		0
6	0.453	0.057	0.007	TRUE	1		0		1		0		1		0		0		1		0		0		1		1
6	0.501	0.013	0.007	TRUE	1		1		1		0		0		0		0		0		1		1		1		0
6	0.243	0.518	0.005	TRUE	0		1		1		0		1		0		1		0		1		0		1		0
6	0.4	0.025	0.005	TRUE	0		1		1		1		0		0		0		1		1		0		1		0
6	0.381	0.023	0.005	TRUE	1		1		1		0		0		0		0		0		1		0		1		1
6	0.417	0.515	0.004	TRUE	1		0		1		0		1		1		1		0		1		0		0		0
6	0.384	0.511	0.004	TRUE	0		0		0		0		1		1		1		1		0		1		0		1
6	0.202	0.582	0.003	TRUE	1		0		0		0		0		0		1		1		1		0		1		1
6	0.232	0.49	0.003	TRUE	1		1		0		0		0		0		1		1		0		0		1		1
6	0.489	0.064	0.003	TRUE	0		1		0		0		1		0		0		1		1		0		1		1
6	0.237	0.613	0	TRUE	0		0		0		0		0		0		1		1		1		1		1		1
6	0.174	0.603	-0.001	TRUE	1		1		0		1		1		0		1		0		0		0		1		0
6	0.501	0.14	-0.001	TRUE	1		0		0		0		1		0		0		1		1		0		1		1
6	0.085	-0.012	-0.001	TRUE	1		0		1		1		0		0		0		1		1		1		0		0
6	0.283	0.575	-0.002	TRUE	0		0		1		1		0		0		1		1		1		0		1		0
6	0.532	0.143	-0.002	TRUE	1		0		0		0		1		0		0		1		1		1		0		1
6	0.427	0.034	-0.002	TRUE	1		1		0		0		1		0		0		1		1		0		1		0
6	0.339	0.617	-0.003	TRUE	0		0		0		1		0		1		1		1		0		1		0		1
6	0.501	0.033	-0.003	TRUE	0		1		0		1		1		0		0		1		1		0		0		1
6	0.365	0.024	-0.003	TRUE	0		1		0		0		0		0		0		1		1		1		1		1
6	0.209	0.694	-0.004	TRUE	1		0		0		1		0		0		1		1		0		0		1		1
6	0.36	0.577	-0.004	TRUE	1		1		0		1		0		1		0		0		0		1		0		1
6	0.23	0.587	-0.005	TRUE	0		1		0		1		1		0		1		0		0		1		1		0
6	0.443	0.033	-0.006	TRUE	0		1		1		1		0		0		0		0		1		0		1		1
6	0.3	0.01	-0.006	TRUE	1		0		0		1		1		0		0		1		0		1		1		0
6	0.295	0.551	-0.007	TRUE	0		1		1		1		1		0		1		1		0		0		0		0
6	0.415	0.016	-0.007	TRUE	0		1		1		1		1		0		0		0		0		0		1		1
6	0.299	0.676	-0.008	TRUE	0		1		0		1		1		1		0		0		0		1		0		1
6	0.206	0.591	-0.009	TRUE	0		1		0		0		0		0		1		1		1		0		1		1
6	0.344	0.443	-0.009	TRUE	0		1		0		0		1		1		1		1		0		1		0		0
6	0.345	0.036	-0.009	TRUE	0		1		1		0		1		0		0		1		0		0		1		1
6	0.301	0.653	-0.011	TRUE	0		1		0		1		0		1		1		0		0		1		0		1
6	0.314	0.58	-0.011	TRUE	0		1		1		1		1		1		0		0		0		0		0		1
6	0.403	0.529	-0.011	TRUE	0		1		1		0		1		1		1		0		0		1		0		0
6	0.082	0.007	-0.011	FALSE	1		1		0		0		0		0		0		1		1		1		0		1
6	0.235	0.615	-0.012	TRUE	1		0		0		1		1		0		1		1		0		0		1		0
6	0.145	-0.018	-0.012	TRUE	1		1		0		1		0		0		0		1		1		1		0		0
6	0.219	0.581	-0.013	TRUE	1		0		0		1		0		0		1		1		0		1		0		1
6	0.256	0.672	-0.014	TRUE	0		1		1		1		0		0		1		0		1		0		0		1
6	0.217	0.664	-0.014	TRUE	1		0		1		1		0		0		1		1		0		0		1		0
6	0.286	0.598	-0.014	TRUE	1		1		1		0		1		0		1		0		0		0		1		0
6	0.252	0.582	-0.014	TRUE	1		1		1		0		0		0		1		0		0		0		1		1
6	0.109	-0.008	-0.014	TRUE	1		1		1		1		0		0		0		1		1		0		0		0
6	0.29	0.819	-0.015	TRUE	0		1		1		1		1		1		0		1		0		0		0		0
6	0.221	0.678	-0.015	TRUE	1		1		0		1		0		0		1		0		1		0		0		1
6	0.21	0.535	-0.015	TRUE	1		0		0		0		1		0		1		0		1		1		1		0
6	0.324	0.704	-0.016	TRUE	1		1		0		1		1		1		0		1		0		0		0		0
6	0.157	0.632	-0.016	TRUE	0		1		1		0		0		0		1		1		1		0		0		1
6	0.42	0.483	-0.017	TRUE	0		1		0		0		1		1		1		0		0		1		0		1
6	0.333	0.043	-0.02	TRUE	0		1		0		1		1		0		0		1		0		0		1		1
6	0.309	0.875	-0.021	TRUE	0		0		1		1		0		1		1		1		0		0		0		1
6	0.282	0.601	-0.021	TRUE	0		0		1		1		0		1		0		1		1		0		0		1
6	0.167	0.552	-0.021	TRUE	0		0		1		0		1		0		1		0		1		1		0		1
6	0.416	-0.004	-0.021	TRUE	1		1		0		1		1		0		0		1		0		0		0		1
6	0.069	-0.043	-0.021	FALSE	0		1		1		0		0		0		0		1		1		1		0		1
6	0.363	0	-0.023	TRUE	1		0		1		1		0		0		0		1		0		1		1		0
6	0.293	0.67	-0.024	TRUE	0		1		0		1		1		1		1		0		0		1		0		0
6	0.264	0.534	-0.024	TRUE	1		0		1		1		0		0		1		0		1		0		0		1
6	0.397	0.502	-0.025	TRUE	1		0		0		1		1		1		1		0		0		0		0		1
6	0.404	0	-0.025	TRUE	1		1		0		1		1		0		0		0		0		1		0		1
6	0.262	0.576	-0.026	TRUE	1		1		1		1		0		0		1		0		1		0		0		0
6	0.355	-0.031	-0.027	TRUE	0		1		1		0		1		0		0		1		1		0		0		1
6	0.169	0.59	-0.029	TRUE	0		0		1		0		1		0		1		0		1		1		1		0
6	0.287	0.583	-0.029	TRUE	1		1		0		0		1		1		0		0		0		1		0		1
6	0.194	0.51	-0.029	TRUE	0		1		0		1		0		0		1		1		1		0		1		0
6	0.257	0.442	-0.032	TRUE	1		1		0		0		1		0		1		1		0		1		0		0
6	0.244	0.588	-0.033	TRUE	0		1		1		0		1		0		1		0		0		1		1		0
6	0.304	0.452	-0.033	TRUE	1		0		1		0		1		0		1		1		1		0		0		0
6	0.485	-0.024	-0.033	TRUE	0		1		1		0		1		0		0		1		0		1		0		1
6	0.13	-0.029	-0.033	TRUE	1		0		1		1		0		0		0		1		0		1		0		1
6	0.236	0.606	-0.036	TRUE	1		0		1		1		0		0		1		1		1		0		0		0
6	0.302	0.53	-0.036	TRUE	1		1		0		0		0		1		1		1		0		0		0		1
6	0.283	0.418	-0.038	TRUE	1		0		1		0		1		0		1		1		0		1		0		0
6	0.328	0.412	-0.04	TRUE	0		0		1		0		1		0		1		1		1		1		0		0
6	0.204	0.521	-0.043	TRUE	0		0		1		0		1		0		1		0		0		1		1		1
6	0.307	0.345	-0.044	TRUE	0		1		1		0		1		0		1		1		0		1		0		0
6	0.234	0.524	-0.048	TRUE	1		0		1		1		0		0		1		1		0		1		0		0
6	0.018	-0.048	-0.049	FALSE	1		0		1		0		0		0		0		1		1		1		0		1
6	0.234	0.68	-0.052	TRUE	0		0		1		1		1		0		1		1		1		0		0		0
6	0.418	-0.034	-0.057	TRUE	1		0		1		0		1		0		0		1		0		1		0		1
6	0.298	0.726	-0.06	TRUE	0		0		1		1		0		1		1		1		0		1		0		0
7	0.321	0.613	0.631	TRUE	0		0		0		1		1		1		0		1		0		1		1		1
7	0.335	0.537	0.623	TRUE	0		1		1		1		0		1		1		0		1		0		0		1
7	0.322	0.664	0.618	TRUE	1		0		0		0		1		1		1		0		1		0		1		1
7	0.336	0.67	0.603	TRUE	1		1		0		0		0		1		1		0		0		1		1		1
7	0.294	0.703	0.596	TRUE	1		1		0		1		1		1		0		0		0		0		1		1
7	0.338	0.556	0.593	TRUE	1		1		0		1		0		1		0		0		1		1		1		0
7	0.331	0.556	0.589	TRUE	1		0		1		1		0		1		1		1		0		0		1		0
7	0.305	0.733	0.588	TRUE	0		1		0		1		1		1		0		1		0		0		1		1
7	0.361	0.623	0.581	TRUE	0		1		1		1		1		1		0		0		0		0		1		1
7	0.342	0.799	0.577	TRUE	0		0		1		1		0		1		1		0		1		1		1		0
7	0.345	0.668	0.574	TRUE	0		1		1		0		0		1		1		1		0		0		1		1
7	0.283	1.145	0.572	TRUE	1		0		1		1		0		1		1		1		1		0		0		0
7	0.329	0.539	0.572	TRUE	0		0		1		0		0		1		1		1		1		1		1		0
7	0.335	0.614	0.569	TRUE	1		0		0		0		0		1		1		1		1		0		1		1
7	0.311	0.539	0.566	TRUE	0		0		0		1		0		1		0		1		1		1		1		1
7	0.32	0.778	0.559	TRUE	1		1		1		1		0		1		0		0		0		0		1		1
7	0.347	0.568	0.556	TRUE	1		0		0		1		0		1		1		1		0		0		1		1
7	0.337	0.692	0.552	TRUE	1		0		1		0		0		1		1		1		0		0		1		1
7	0.326	0.542	0.548	TRUE	0		1		1		0		1		1		0		0		0		1		1		1
7	0.332	0.569	0.545	TRUE	1		1		0		0		0		1		0		1		1		1		1		0
7	0.386	0.476	0.545	TRUE	0		1		0		0		1		1		1		1		1		0		1		0
7	0.271	0.549	0.544	TRUE	0		1		1		1		0		1		0		0		1		0		1		1
7	0.347	0.543	0.541	TRUE	1		1		1		0		0		1		1		1		0		0		1		0
7	0.308	0.56	0.538	TRUE	0		1		0		0		1		1		1		0		0		1		1		1
7	0.312	0.528	0.537	TRUE	1		1		0		0		1		1		0		0		1		1		1		0
7	0.317	0.503	0.529	TRUE	1		1		1		0		0		1		0		0		1		1		1		0
7	0.265	0.644	0.528	TRUE	0		0		1		0		1		1		1		0		0		1		1		1
7	0.312	0.507	0.523	TRUE	0		0		1		1		1		1		0		1		0		1		1		0
7	0.319	0.638	0.522	TRUE	1		1		1		1		0		1		0		0		0		1		0		1
7	0.282	0.723	0.517	TRUE	0		1		1		1		1		1		0		1		0		0		1		0
7	0.375	0.718	0.516	TRUE	1		0		1		0		1		1		0		1		0		0		1		1
7	0.307	0.55	0.516	TRUE	1		1		1		0		0		1		0		1		0		1		1		0
7	0.396	0.691	0.515	TRUE	1		0		1		0		1		1		0		1		1		0		1		0
7	0.264	0.518	0.478	TRUE	0		0		0		1		1		1		1		1		0		1		1		0
7	0.266	0.758	0.423	TRUE	0		1		0		1		0		1		0		1		1		1		1		0
7	0.32	0.548	0.342	TRUE	0		1		1		0		0		1		0		1		1		1		1		0
7	0.311	0.54	0.335	TRUE	1		0		0		0		1		1		1		0		1		1		1		0
7	0.306	0.655	0.219	TRUE	0		1		0		1		1		1		1		0		0		1		1		0
7	0.295	0.755	0.213	TRUE	1		1		0		1		0		1		0		1		0		1		1		0
7	0.345	0.557	0.109	TRUE	1		1		0		1		0		1		0		0		1		1		0		1
7	0.316	0.638	0.106	TRUE	0		1		0		1		0		1		1		1		1		0		1		0
7	0.409	0.501	0.082	TRUE	1		0		1		1		1		1		0		1		1		0		0		0
7	0.327	0.81	0.077	TRUE	0		0		0		1		1		1		0		1		1		1		0		1
7	0.32	0.53	0.073	TRUE	0		1		0		0		1		1		0		1		1		1		1		0
7	0.353	0.519	0.051	TRUE	1		0		1		0		1		1		1		0		1		1		0		0
7	0.268	0.692	0.045	TRUE	1		1		0		0		1		0		1		0		1		0		1		1
7	0.411	0.096	0.043	TRUE	0		0		1		1		1		0		0		1		1		1		1		0
7	0.3	0.55	0.041	TRUE	0		1		0		0		1		1		1		0		1		1		0		1
7	0.328	0.688	0.04	TRUE	1		0		1		1		1		1		0		1		0		0		0		1
7	0.333	0.58	0.04	TRUE	1		0		1		0		1		1		1		1		0		0		1		0
7	0.343	0.055	0.038	TRUE	0		0		1		1		1		0		0		0		1		1		1		1
7	0.34	0.696	0.034	TRUE	1		0		0		1		0		0		1		1		0		1		1		1
7	0.303	0.665	0.033	TRUE	0		0		0		1		1		1		1		1		0		1		0		1
7	0.327	0.696	0.029	TRUE	1		0		0		1		1		1		0		1		0		1		0		1
7	0.305	0.611	0.029	TRUE	0		0		1		0		1		1		0		1		1		1		0		1
7	0.375	0.52	0.029	TRUE	1		0		1		0		1		1		1		1		1		0		0		0
7	0.413	0.097	0.029	TRUE	1		0		1		1		0		0		0		0		1		1		1		1
7	0.391	0.711	0.028	TRUE	1		0		0		1		1		0		1		1		0		1		0		1
7	0.27	0.668	0.025	TRUE	0		1		1		1		0		0		1		0		0		1		1		1
7	0.424	0.515	0.021	TRUE	1		0		1		0		1		1		1		1		0		1		0		0
7	0.269	0.69	0.019	TRUE	0		1		1		1		0		0		1		1		1		0		1		0
7	0.402	0.507	0.016	TRUE	1		0		0		1		1		1		1		0		1		0		0		1
7	0.285	0.68	0.015	TRUE	1		0		0		1		0		0		1		0		1		1		1		1
7	0.315	0.62	0.015	TRUE	0		0		0		0		1		1		1		1		1		1		0		1
7	0.416	0.099	0.014	TRUE	1		1		0		1		0		0		0		1		1		0		1		1
7	0.347	0.769	0.013	TRUE	0		0		1		1		0		1		0		1		1		1		0		1
7	0.242	0.591	0.013	TRUE	1		1		0		0		1		0		1		0		0		1		1		1
7	0.348	0.54	0.013	TRUE	0		1		1		0		1		1		0		1		0		1		0		1
7	0.403	0.04	0.012	TRUE	1		1		1		1		0		0		0		1		1		0		1		0
7	0.335	0.012	0.012	TRUE	1		1		0		0		0		0		0		1		1		1		1		1
7	0.214	0.63	0.011	TRUE	0		0		1		1		1		0		1		1		1		0		0		1
7	0.309	0.61	0.011	TRUE	1		1		1		1		0		0		1		1		0		0		1		0
7	0.516	0.164	0.01	TRUE	1		0		0		0		1		0		0		1		1		1		1		1
7	0.234	0.562	0.009	TRUE	1		1		0		1		1		0		1		0		0		0		1		1
7	0.316	0.545	0.009	TRUE	0		1		1		0		1		0		1		0		1		0		1		1
7	0.504	0.144	0.005	TRUE	1		1		0		0		1		0		0		0		1		1		1		1
7	0.25	0.619	0.003	TRUE	0		0		0		1		1		0		1		1		1		1		0		1
7	0.331	0.026	0.003	TRUE	0		1		1		1		1		0		0		1		0		0		1		1
7	0.392	0.095	0.001	TRUE	1		0		0		1		0		0		0		1		1		1		1		1
7	0.225	0.529	0	TRUE	1		1		0		0		1		0		1		1		1		1		0		0
7	0.356	0.588	-0.001	TRUE	1		1		0		1		0		1		1		0		1		0		0		1
7	0.403	0.036	-0.001	TRUE	1		1		0		1		1		0		0		1		1		0		1		0
7	0.216	0.633	-0.004	TRUE	1		1		0		0		1		0		1		0		1		1		1		0
7	0.18	0.566	-0.004	TRUE	1		1		0		1		0		0		1		1		0		0		1		1
7	0.504	0.127	-0.004	TRUE	1		1		0		1		1		0		0		1		0		1		0		1
7	0.276	0.434	-0.005	TRUE	1		1		1		0		1		0		1		1		0		1		0		0
7	0.284	0.602	-0.011	TRUE	1		1		1		1		0		0		1		0		0		0		1		1
7	0.306	0.549	-0.011	TRUE	1		1		0		0		1		1		0		1		0		1		0		1
7	0.274	0.56	-0.012	TRUE	1		0		1		1		0		0		1		0		1		0		1		1
7	0.189	0.542	-0.013	TRUE	1		1		1		0		0		0		1		0		1		0		1		1
7	0.212	-0.008	-0.013	TRUE	1		1		0		1		0		0		0		1		1		1		0		1
7	0.235	0.532	-0.014	TRUE	1		0		1		0		1		0		1		0		1		1		1		0
7	0.376	0.512	-0.014	TRUE	0		0		1		0		1		1		1		1		1		1		0		0
7	0.318	0.028	-0.014	TRUE	1		0		0		1		1		0		0		1		1		1		1		0
7	0.255	0.629	-0.015	TRUE	1		0		1		1		1		0		1		1		0		0		1		0
7	0.333	0.473	-0.015	TRUE	0		0		1		0		1		0		1		1		1		1		0		1
7	0.386	0.071	-0.015	TRUE	0		1		0		1		1		0		0		1		1		0		1		1
7	0.268	0.695	-0.016	TRUE	1		0		0		1		0		0		1		1		1		1		0		1
7	0.318	0.635	-0.016	TRUE	0		1		0		1		1		1		1		0		0		1		0		1
7	0.302	0.606	-0.016	TRUE	1		1		1		1		1		0		1		0		1		0		0		0
7	0.055	-0.015	-0.016	FALSE	1		1		1		0		0		0		0		1		1		1		0		1
7	0.254	0.796	-0.017	TRUE	0		1		1		1		1		1		1		0		0		1		0		0
7	0.164	0.61	-0.017	TRUE	1		1		1		1		0		0		1		1		1		0		0		0
7	0.395	0.487	-0.017	TRUE	0		1		0		0		1		1		1		1		0		1		0		1
7	0.43	0.027	-0.017	TRUE	0		1		1		0		1		0		0		1		1		0		1		1
7	0.377	0.013	-0.017	TRUE	1		0		1		1		0		0		0		1		1		1		1		0
7	0.343	0.672	-0.019	TRUE	1		0		1		1		0		1		0		0		1		1		0		1
7	0.315	0.65	-0.021	TRUE	1		1		0		1		1		1		0		1		1		0		0		0
7	0.237	0.595	-0.021	TRUE	1		1		0		0		0		0		1		1		1		0		1		1
7	0.294	0.587	-0.021	TRUE	0		1		1		0		1		0		1		1		1		0		0		1
7	0.303	0.552	-0.021	TRUE	1		0		1		1		0		0		1		1		0		1		0		1
7	0.333	0.71	-0.022	TRUE	0		0		1		1		1		1		1		1		0		0		0		1
7	0.26	0.572	-0.024	TRUE	0		1		1		0		1		0		1		0		1		1		1		0
7	0.356	0.571	-0.024	TRUE	1		1		0		0		0		1		1		1		0		1		0		1
7	0.226	0.59	-0.025	TRUE	0		0		1		1		0		0		1		1		1		1		1		0
7	0.273	0.589	-0.025	TRUE	0		0		1		0		1		0		1		1		1		0		1		1
7	0.417	-0.018	-0.025	TRUE	1		1		1		1		1		0		0		1		0		0		0		1
7	0.397	0.446	-0.026	TRUE	0		1		1		0		1		1		1		0		0		1		0		1
7	0.479	-0.001	-0.026	TRUE	0		1		1		0		0		0		0		1		1		1		1		1
7	0.208	0.624	-0.027	TRUE	0		0		1		0		0		0		1		1		1		1		1		1
7	0.219	0.569	-0.028	TRUE	0		0		1		0		1		0		1		0		1		1		1		1
7	0.241	0.659	-0.029	TRUE	0		0		1		1		1		0		1		1		1		0		1		0
7	0.262	0.527	-0.029	TRUE	1		1		1		1		1		0		1		0		0		0		1		0
7	0.33	0.643	-0.03	TRUE	1		1		0		1		1		1		0		0		0		1		0		1
7	0.408	0.506	-0.031	TRUE	0		0		1		0		1		1		1		1		0		1		0		1
7	0.338	0.618	-0.032	TRUE	0		0		1		1		0		1		1		0		1		1		0		1
7	0.153	-0.017	-0.033	TRUE	1		1		1		1		0		0		0		1		1		0		0		1
7	0.307	0.597	-0.034	TRUE	1		1		1		1		1		0		1		1		0		0		0		0
7	0.218	0.541	-0.034	TRUE	0		1		1		0		0		0		1		1		1		1		0		1
7	0.351	0.704	-0.035	TRUE	0		0		1		1		0		1		1		1		0		1		0		1
7	0.189	0.524	-0.037	TRUE	1		1		1		1		0		0		1		1		0		1		0		0
7	0.38	-0.035	-0.041	TRUE	1		1		1		0		1		0		0		1		0		1		0		1
8	0.314	0.655	0.608	TRUE	0		0		1		0		1		1		0		1		1		1		1		1
8	0.276	0.509	0.606	TRUE	0		1		0		0		1		1		1		1		1		1		1		0
8	0.329	0.733	0.598	TRUE	1		0		0		1		1		1		0		1		0		1		1		1
8	0.355	0.565	0.598	TRUE	1		0		1		1		1		1		1		1		0		0		1		0
8	0.288	0.848	0.594	TRUE	1		1		1		1		0		1		0		1		1		0		1		0
8	0.348	0.65	0.584	TRUE	1		1		0		0		1		1		1		0		0		1		1		1
8	0.319	0.633	0.576	TRUE	0		1		0		1		1		1		1		0		0		1		1		1
8	0.301	0.677	0.571	TRUE	1		1		1		1		1		1		0		0		0		0		1		1
8	0.306	0.633	0.566	TRUE	1		1		1		0		1		1		1		1		0		0		1		0
8	0.33	0.632	0.565	TRUE	1		0		1		0		0		1		1		1		0		1		1		1
8	0.312	0.548	0.563	TRUE	1		0		1		1		0		1		1		1		0		0		1		1
8	0.33	0.587	0.562	TRUE	1		0		1		0		1		1		0		1		1		0		1		1
8	0.296	0.537	0.562	TRUE	1		0		1		0		1		1		1		0		1		1		1		0
8	0.346	0.773	0.556	TRUE	0		0		1		1		0		1		1		0		1		1		1		1
8	0.327	0.635	0.555	TRUE	0		0		1		1		0		1		0		1		1		1		1		1
8	0.41	0.724	0.549	TRUE	1		1		0		0		0		1		1		1		1		0		1		1
8	0.295	0.733	0.548	TRUE	1		1		0		1		0		1		0		1		1		1		1		0
8	0.325	0.545	0.547	TRUE	1		0		0		0		1		1		1		1		1		1		1		0
8	0.269	0.535	0.546	TRUE	0		0		1		1		1		1		1		1		0		1		1		0
8	0.291	0.526	0.542	TRUE	0		1		1		1		0		1		0		1		1		0		1		1
8	0.31	0.675	0.541	TRUE	1		0		1		1		0		1		1		0		1		0		1		1
8	0.312	0.604	0.535	TRUE	1		1		1		0		0		1		0		1		0		1		1		1
8	0.361	0.537	0.53	TRUE	1		1		1		0		0		1		1		1		0		1		1		0
8	0.327	0.568	0.524	TRUE	1		1		1		1		0		1		0		0		1		1		1		0
8	0.315	0.788	0.452	TRUE	0		1		1		1		1		1		0		1		0		0		1		1
8	0.282	0.736	0.437	TRUE	0		0		1		0		1		1		1		0		1		1		1		1
8	0.3	0.584	0.403	TRUE	1		1		1		1		0		1		1		0		1		0		0		1
8	0.344	0.786	0.401	TRUE	1		0		1		1		1		1		1		1		0		0		0		1
8	0.323	0.573	0.395	TRUE	0		1		1		0		0		1		1		1		1		1		1		0
8	0.277	0.737	0.37	TRUE	0		1		0		1		0		1		1		1		1		1		1		0
8	0.305	0.577	0.333	TRUE	0		1		1		0		1		1		1		0		0		1		1		1
8	0.293	0.51	0.262	TRUE	1		1		0		0		1		1		0		1		1		1		1		0
8	0.303	0.603	0.252	TRUE	0		1		1		1		1		1		0		0		1		0		1		1
8	0.317	0.559	0.148	TRUE	1		1		0		0		1		1		1		0		1		0		1		1
8	0.384	0.534	0.123	TRUE	1		1		0		0		1		1		1		1		1		0		1		0
8	0.3	0.602	0.118	TRUE	0		1		1		1		0		1		0		1		1		1		1		0
8	0.331	0.692	0.079	TRUE	0		0		0		1		1		1		0		1		1		1		1		1
8	0.346	0.672	0.077	TRUE	1		0		1		1		0		1		1		1		1		0		0		1
8	0.303	0.512	0.07	TRUE	1		1		0		1		0		1		0		1		1		1		0		1
8	0.321	0.626	0.055	TRUE	0		1		1		1		1		1		1		1		0		0		1		0
8	0.391	0.469	0.04	TRUE	1		0		1		0		1		1		1		1		0		1		0		1
8	0.338	0.571	0.035	TRUE	1		1		1		1		0		1		0		0		1		1		0		1
8	0.315	0.493	0.033	TRUE	1		0		1		1		1		1		1		1		1		0		0		0
8	0.3	0.653	0.029	TRUE	0		0		1		1		1		1		1		0		1		1		0		1
8	0.287	0.649	0.023	TRUE	1		0		1		1		0		0		1		0		1		1		1		1
8	0.333	0.024	0.023	TRUE	0		0		1		1		1		0		0		1		1		1		1		1
8	0.277	0.604	0.021	TRUE	0		1		0		0		1		1		1		1		1		1		0		1
8	0.225	0.642	0.018	TRUE	1		1		1		1		0		0		1		1		1		0		1		0
8	0.358	0.63	0.015	TRUE	1		0		0		1		1		1		1		1		0		1		0		1
8	0.169	0.625	0.013	TRUE	0		0		1		1		1		0		1		1		1		1		0		1
8	0.318	0.595	0.011	TRUE	0		1		1		0		0		1		1		1		1		0		1		1
8	0.326	0.755	0.01	TRUE	1		0		0		1		1		0		1		1		0		1		1		1
8	0.3	-0.004	0.008	TRUE	0		1		1		1		1		0		0		1		1		0		1		1
8	0.276	0.696	0.006	TRUE	1		1		1		1		0		0		1		0		0		1		1		1
8	0.366	0.038	0.002	TRUE	1		1		0		1		1		0		0		1		1		0		1		1
8	0.231	0.643	0.001	TRUE	1		1		1		1		0		0		1		1		1		0		0		1
8	0.422	0.533	0	TRUE	1		1		1		0		1		1		1		1		0		1		0		0
8	0.437	0.083	0	TRUE	1		1		0		1		0		0		0		1		1		1		1		1
8	0.241	0.412	-0.004	TRUE	1		1		1		0		1		0		1		1		1		1		0		0
8	0.251	0.653	-0.005	TRUE	0		1		1		0		0		0		1		1		1		1		1		1
8	0.229	0.611	-0.005	TRUE	0		1		1		0		1		0		1		1		1		1		0		1
8	0.315	0.592	-0.005	TRUE	0		1		1		0		1		0		1		1		1		0		1		1
8	0.398	0.113	-0.005	TRUE	1		1		0		1		1		0		0		1		1		1		0		1
8	0.472	0.034	-0.006	TRUE	1		1		0		0		1		0		0		1		1		1		1		1
8	0.329	0.546	-0.007	TRUE	1		1		1		1		1		0		1		1		0		0		0		1
8	0.227	0.589	-0.008	TRUE	1		1		1		0		1		0		1		0		1		0		1		1
8	0.303	0.641	-0.009	TRUE	1		1		0		1		1		1		0		1		1		1		0		0
8	0.337	0.554	-0.009	TRUE	1		1		1		0		1		1		0		1		0		1		0		1
8	0.306	0.776	-0.012	TRUE	1		1		0		1		1		1		0		1		0		1		0		1
8	0.276	0.552	-0.013	TRUE	1		1		1		1		0		0		1		1		0		0		1		1
8	0.255	0.566	-0.014	TRUE	1		0		1		0		1		0		1		1		1		0		1		1
8	0.219	0.643	-0.015	TRUE	0		0		1		1		0		0		1		1		1		1		1		1
8	0.186	0.617	-0.015	TRUE	0		1		1		1		1		0		1		1		1		0		1		0
8	0.248	0.521	-0.016	TRUE	1		1		1		0		1		0		1		0		1		1		1		0
8	0.374	0.516	-0.018	TRUE	0		1		1		0		1		1		1		1		0		1		0		1
8	0.159	0.532	-0.019	TRUE	0		1		1		0		1		0		1		0		1		1		1		1
8	0.385	0.48	-0.02	TRUE	1		0		1		1		1		1		1		0		1		0		0		1
8	0.211	0.484	-0.021	TRUE	1		1		1		1		0		0		1		1		0		1		0		1
8	0.339	0.001	-0.021	TRUE	1		0		1		1		1		0		0		1		1		1		1		0
8	0.296	0.694	-0.022	TRUE	1		0		0		1		1		0		1		1		1		1		0		1
8	0.44	0.488	-0.023	TRUE	0		0		1		0		1		1		1		1		1		1		0		1
8	0.419	0.001	-0.023	TRUE	1		1		1		0		0		0		0		1		1		1		1		1
8	0.292	0.58	-0.025	TRUE	0		1		1		1		1		1		1		0		0		1		0		1
8	0.248	0.563	-0.028	TRUE	1		1		1		1		1		0		1		0		0		0		1		1
8	0.206	0.575	-0.029	TRUE	1		1		0		0		0		0		1		1		1		1		1		1
8	0.248	0.542	-0.032	TRUE	1		1		1		1		1		0		1		1		1		0		0		0
8	0.331	0.859	-0.04	TRUE	0		0		1		1		1		1		1		1		0		1		0		1
8	0.297	0.552	-0.055	TRUE	1		1		0		0		1		1		1		1		0		1		0		1
9	0.318	0.585	0.628	TRUE	1		1		0		0		1		1		1		0		1		1		1		1
9	0.262	0.625	0.619	TRUE	0		1		1		1		1		1		0		1		1		0		1		1
9	0.314	0.58	0.619	TRUE	1		1		1		0		0		1		0		1		1		1		1		1
9	0.364	0.629	0.617	TRUE	1		1		0		0		0		1		1		1		1		1		1		1
9	0.339	0.766	0.608	TRUE	1		1		1		1		1		1		0		0		0		1		1		1
9	0.296	0.541	0.607	TRUE	0		0		1		1		1		1		1		1		0		1		1		1
9	0.332	0.543	0.604	TRUE	1		0		1		0		1		1		1		1		1		1		1		0
9	0.312	0.811	0.598	TRUE	1		1		1		1		0		1		0		1		1		0		1		1
9	0.301	0.657	0.593	TRUE	0		1		1		0		1		1		1		1		1		0		1		1
9	0.319	0.773	0.592	TRUE	1		0		0		1		1		1		1		1		0		1		1		1
9	0.347	0.779	0.59	TRUE	1		0		1		1		0		1		1		0		1		1		1		1
9	0.337	0.545	0.583	TRUE	1		1		0		0		1		1		1		1		1		1		1		0
9	0.35	0.627	0.58	TRUE	1		1		0		0		1		1		0		1		1		1		1		1
9	0.312	0.588	0.58	TRUE	1		0		1		0		1		1		0		1		1		1		1		1
9	0.415	1.065	0.574	TRUE	1		0		1		1		1		1		0		1		1		0		1		1
9	0.316	0.677	0.573	TRUE	1		0		1		0		1		1		1		1		0		1		1		1
9	0.332	0.538	0.571	TRUE	1		0		1		1		1		1		1		1		0		0		1		1
9	0.346	0.575	0.568	TRUE	1		1		1		0		0		1		1		1		1		1		1		0
9	0.37	0.711	0.564	TRUE	1		1		1		1		1		1		0		1		0		0		1		1
9	0.314	0.639	0.559	TRUE	0		1		0		1		1		1		1		0		1		1		1		1
9	0.344	0.565	0.541	TRUE	1		1		1		1		0		1		0		1		1		1		1		0
9	0.359	0.583	0.538	TRUE	1		1		1		0		1		1		0		1		0		1		1		1
9	0.313	0.539	0.534	TRUE	1		1		1		1		0		1		1		1		0		0		1		1
9	0.298	0.576	0.531	TRUE	1		1		1		0		1		1		1		0		1		1		1		0
9	0.417	0.508	0.52	TRUE	1		0		1		1		1		1		1		1		1		0		0		1
9	0.431	0.546	0.519	TRUE	1		1		0		0		1		1		1		1		1		0		1		1
9	0.318	0.596	0.507	TRUE	1		0		1		1		1		1		1		0		1		0		1		1
9	0.314	0.671	0.504	TRUE	0		1		1		1		0		1		0		1		1		1		1		1
9	0.313	0.787	0.5	TRUE	1		1		1		1		1		1		1		1		0		0		1		0
9	0.322	1.008	0.479	TRUE	0		1		1		1		1		1		1		0		0		1		1		1
9	0.297	0.585	0.418	TRUE	0		1		1		0		1		1		1		0		1		1		1		1
9	0.312	0.657	0.412	TRUE	0		0		0		1		1		1		1		1		1		1		1		1
9	0.288	0.587	0.361	TRUE	0		1		0		0		1		1		1		1		1		1		1		1
9	0.298	0.659	0.334	TRUE	1		1		0		1		1		1		0		1		1		1		1		0
9	0.325	0.578	0.173	TRUE	0		1		1		1		1		1		1		1		1		0		1		0
9	0.307	0.972	0.146	TRUE	0		1		1		1		1		1		1		1		0		0		1		1
9	0.29	0.98	0.131	TRUE	1		0		1		1		0		1		1		1		1		1		0		1
9	0.382	0.506	0.098	TRUE	1		0		1		1		1		1		1		1		1		1		0		0
9	0.353	0.548	0.079	TRUE	1		1		0		1		0		1		1		1		1		1		0		1
9	0.327	0.54	0.065	TRUE	0		1		1		0		1		1		1		1		1		1		1		0
9	0.294	0.659	0.062	TRUE	0		1		1		1		0		1		1		1		1		1		1		0
9	0.27	0.787	0.041	TRUE	1		1		1		1		0		1		1		1		0		1		0		1
9	0.219	0.625	0.039	TRUE	0		0		1		1		1		0		1		1		1		1		1		1
9	0.235	0.696	0.036	TRUE	1		1		1		1		0		0		1		0		1		1		1		1
9	0.31	0.653	0.026	TRUE	1		1		1		1		0		0		1		1		1		1		1		0
9	0.341	0.747	0.018	TRUE	1		1		1		1		0		1		0		1		1		1		0		1
9	0.317	0.661	0.015	TRUE	0		1		1		1		1		1		1		0		1		1		0		1
9	0.25	0.578	0.012	TRUE	1		1		1		1		0		1		1		1		1		0		0		1
9	0.426	0.526	0.011	TRUE	1		1		1		0		1		1		1		1		0		1		0		1
9	0.305	0.605	0.009	TRUE	1		1		1		0		1		0		1		0		1		1		1		1
9	0.207	0.621	0.004	TRUE	1		0		0		1		1		0		1		1		1		1		1		1
9	0.212	0.511	0.001	TRUE	1		1		1		0		1		0		1		1		1		0		1		1
9	0.38	0.061	-0.002	TRUE	1		1		0		1		1		0		0		1		1		1		1		1
9	0.367	0.512	-0.005	TRUE	1		1		1		0		1		1		1		1		1		1		0		0
9	0.332	0.757	-0.006	TRUE	1		1		0		1		1		1		1		1		0		1		0		1
9	0.379	0.01	-0.006	TRUE	1		1		1		1		1		0		0		1		1		1		1		0
9	0.38	0.507	-0.008	TRUE	0		0		1		1		1		1		1		1		1		1		0		1
9	0.287	0.6	-0.009	TRUE	1		1		1		0		0		0		1		1		1		1		1		1
9	0.297	0.513	-0.009	TRUE	1		1		1		1		1		0		1		1		1		0		1		0
9	0.373	0.016	-0.009	TRUE	1		1		1		1		1		0		0		1		1		0		1		1
9	0.337	0.87	-0.014	TRUE	1		0		1		1		1		1		1		1		0		1		0		1
9	0.231	0.593	-0.018	TRUE	0		1		1		1		0		0		1		1		1		1		1		1
9	0.27	0.579	-0.019	TRUE	1		1		1		1		0		0		1		1		0		1		1		1
9	0.297	0.694	-0.027	TRUE	1		1		0		1		1		1		0		1		1		1		0		1
9	0.152	0.504	-0.029	TRUE	1		1		1		1		1		0		1		1		0		0		1		1
9	0.207	0.551	-0.036	TRUE	1		1		1		0		1		0		1		1		1		1		0		1
10	0.319	0.683	0.608	TRUE	1		1		1		0		1		1		1		0		1		1		1		1
10	0.293	0.777	0.603	TRUE	0		1		0		1		1		1		1		1		1		1		1		1
10	0.297	0.608	0.596	TRUE	0		1		1		0		1		1		1		1		1		1		1		1
10	0.318	0.606	0.595	TRUE	0		0		1		1		1		1		1		1		1		1		1		1
10	0.338	0.863	0.589	TRUE	1		1		1		1		0		1		0		1		1		1		1		1
10	0.264	0.772	0.587	TRUE	1		0		0		1		1		1		1		1		1		1		1		1
10	0.339	0.772	0.586	TRUE	1		1		0		1		0		1		1		1		1		1		1		1
10	0.258	0.597	0.58	TRUE	1		0		1		0		1		1		1		1		1		1		1		1
10	0.323	0.712	0.579	TRUE	1		1		1		1		1		1		0		1		1		0		1		1
10	0.277	0.657	0.578	TRUE	1		1		1		1		1		1		1		0		1		0		1		1
10	0.304	0.726	0.577	TRUE	1		1		1		1		1		1		0		1		0		1		1		1
10	0.367	0.585	0.576	TRUE	1		1		0		1		1		1		1		0		1		1		1		1
10	0.284	0.849	0.575	TRUE	1		1		1		1		0		1		1		0		1		1		1		1
10	0.308	0.695	0.575	TRUE	1		0		1		1		0		1		1		1		1		1		1		1
10	0.313	0.541	0.571	TRUE	0		1		1		1		1		1		1		1		0		1		1		1
10	0.309	0.609	0.57	TRUE	1		1		1		1		1		1		0		1		1		1		1		0
10	0.329	0.556	0.57	TRUE	1		1		1		1		1		1		1		1		1		0		1		0
10	0.297	0.543	0.567	TRUE	1		0		1		1		1		1		1		1		0		1		1		1
10	0.287	0.803	0.563	TRUE	1		1		1		1		1		1		0		0		1		1		1		1
10	0.309	0.74	0.561	TRUE	1		1		1		1		1		1		1		0		1		1		1		0
10	0.289	0.684	0.559	TRUE	1		1		1		0		1		1		1		1		0		1		1		1
10	0.328	0.768	0.551	TRUE	1		1		1		1		1		1		1		1		0		0		1		1
10	0.322	0.673	0.547	TRUE	1		1		1		0		1		1		1		1		1		0		1		1
10	0.322	0.562	0.547	TRUE	1		1		0		1		1		1		1		1		1		1		1		0
10	0.467	0.499	0.546	TRUE	1		0		1		1		1		1		1		1		1		0		1		1
10	0.259	0.712	0.545	TRUE	0		1		1		1		0		1		1		1		1		1		1		1
10	0.297	0.595	0.544	TRUE	0		1		1		1		1		1		1		1		1		0		1		1
10	0.351	0.55	0.542	TRUE	1		1		1		1		0		1		1		1		1		0		1		1
10	0.413	0.792	0.541	TRUE	1		0		1		1		1		1		1		0		1		1		1		1
10	0.388	0.973	0.538	TRUE	1		0		1		1		1		1		0		1		1		1		1		1
10	0.345	0.767	0.538	TRUE	1		1		1		1		0		1		1		1		0		1		1		1
10	0.333	0.738	0.537	TRUE	1		1		0		1		1		1		1		1		0		1		1		1
10	0.334	0.564	0.535	TRUE	1		0		1		1		1		1		1		1		1		1		1		0
10	0.32	0.623	0.533	TRUE	1		1		1		0		0		1		1		1		1		1		1		1
10	0.361	0.56	0.533	TRUE	1		1		1		1		0		1		1		1		1		1		1		0
10	0.335	0.709	0.484	TRUE	1		1		1		1		1		1		1		0		0		1		1		1
10	0.345	0.531	0.477	TRUE	0		1		1		1		1		1		1		1		1		1		1		0
10	0.303	0.692	0.414	TRUE	0		1		1		1		1		1		0		1		1		1		1		1
10	0.328	0.594	0.409	TRUE	1		1		1		0		1		1		0		1		1		1		1		1
10	0.441	0.493	0.402	TRUE	1		1		0		1		1		1		1		1		1		0		1		1
10	0.367	0.56	0.354	TRUE	1		1		1		0		1		1		1		1		1		1		1		0
10	0.319	0.736	0.263	TRUE	1		1		1		1		1		1		1		1		0		1		1		0
10	0.425	0.487	0.203	TRUE	1		1		1		1		1		1		1		1		1		1		0		0
10	0.327	0.621	0.166	TRUE	1		1		0		0		1		1		1		1		1		1		1		1
10	0.297	0.697	0.164	TRUE	1		1		0		1		1		1		0		1		1		1		1		1
10	0.342	0.497	0.143	TRUE	1		1		1		1		1		1		1		1		1		0		0		1
10	0.35	0.766	0.054	TRUE	1		1		1		1		1		1		0		1		1		1		0		1
10	0.251	0.636	0.027	TRUE	1		1		0		1		1		0		1		1		1		1		1		1
10	0.309	0.675	0.025	TRUE	0		1		1		1		1		1		1		0		1		1		1		1
10	0.415	0.523	0.024	TRUE	1		0		1		1		1		1		1		1		1		1		0		1
10	0.269	0.691	0.007	TRUE	1		1		1		1		0		0		1		1		1		1		1		1
10	0.288	0.695	-0.003	TRUE	1		0		1		1		1		0		1		1		1		1		1		1
10	0.337	0.604	-0.003	TRUE	1		1		0		1		1		1		1		1		1		1		0		1
10	0.192	0.587	-0.003	TRUE	1		1		1		1		1		0		1		0		1		1		1		1
10	0.405	0.506	-0.004	TRUE	1		1		1		0		1		1		1		1		1		1		0		1
10	0.332	0.018	-0.004	TRUE	1		1		1		1		1		0		0		1		1		1		1		1
10	0.246	0.518	-0.009	TRUE	0		1		1		1		1		0		1		1		1		1		1		1
10	0.212	0.572	-0.012	TRUE	1		1		1		0		1		0		1		1		1		1		1		1
10	0.326	0.584	-0.013	TRUE	1		1		1		1		1		0		1		1		1		1		1		0
10	0.298	0.55	-0.017	TRUE	1		1		1		1		1		0		1		1		1		0		1		1
10	0.265	0.606	-0.019	TRUE	1		1		1		1		1		0		1		1		1		1		0		1
10	0.297	0.81	-0.02	TRUE	1		1		1		1		1		1		1		1		0		1		0		1
10	0.144	0.575	-0.024	TRUE	1		1		1		1		1		0		1		1		0		1		1		1
10	0.429	0.554	-0.025	TRUE	0		1		1		1		1		1		1		1		1		1		0		1
10	0.323	0.611	-0.032	TRUE	1		1		1		1		1		1		1		0		1		1		0		1
10	0.329	0.804	-0.033	TRUE	1		1		1		1		0		1		1		1		1		1		0		1
11	0.315	0.802	0.616	TRUE	1		0		1		1		1		1		1		1		1		1		1		1
11	0.3165	0.673	0.5925	TRUE	1		1		1		0		1		1		1		1		1		1		1		1
11	0.336	0.834	0.579	TRUE	0		1		1		1		1		1		1		1		1		1		1		1
11	0.382	0.5345	0.5625	TRUE	1		1		1		1		1		1		1		1		1		0		1		1
11	0.3165	0.7125	0.5325	TRUE	1		1		1		1		1		1		0		1		1		1		1		1
11	0.328	0.744	0.4785	TRUE	1		1		1		1		1		1		1		1		0		1		1		1
11	0.3025	0.7795	0.459	TRUE	1		1		1		1		1		1		1		0		1		1		1		1
11	0.319	0.9205	0.408	TRUE	1		1		1		1		0		1		1		1		1		1		1		1
11	0.326	0.6755	0.2715	TRUE	1		1		0		1		1		1		1		1		1		1		1		1
11	0.3805	0.516	0.17	TRUE	1		1		1		1		1		1		1		1		1		1		0		1
11	0.356	0.543	0.128	TRUE	1		1		1		1		1		1		1		1		1		1		1		0
11	0.253	0.6045	-0.012	TRUE	1		1		1		1		1		0		1		1		1		1		1		1
12	0.327636	0.756364	0.405273	TRUE	1		1		1		1		1		1		1		1		1		1		1		1
